# Supplementary material for: 4,4′-Methyl­enebis[N-(2-hy­droxy-3-meth­oxy­benzyl­idene)-2,6-diiso­propyl­aniline]
Source: IUCrdata. 2022 Aug 26;7(Pt 8):x220793. doi: 10.1107/S2414314622007933 (PMC9635417; doi:10.1107/S2414314622007933)
Supplement: Supplementary file 1 [file x-07-x220793-sup1.cif]

##############################################################################
#                                                                            #
# This CIF contains the data for a data article accepted for                 #
# publication in IUCrData. It conforms to the requirements of                #
# Notes for Authors for IUCrData, and has been                               #
# peer reviewed under the auspices of IUCrData.                              #
#                                                                            #
# Full details of the Crystallographic Information File format               #
# are given in the paper "The Crystallographic Information File (CIF):       #
# a New Standard Archive File for Crystallography" by S. R. Hall, F. H.      #
# Allen and I. D. Brown [Acta Cryst. (1991), A47, 655-685].                  #
#                                                                            #
# The current version of the core CIF dictionary is obtainable from          #
# ftp://ftp.iucr.org/pub/cif_core.dic.                                       #
#                                                                            #
# Software is freely available for graphical display of the structure(s)     #
# in this CIF. For information consult the CIF software page                 #
# http://www.iucr.org/resources/cif/software.                                #
#                                                                            #
# This file may be used for bona fide research purposes within the           #
# scientific community so long as proper attribution is given to the data    # 
# article from which it was obtained.                                        #
#                                                                            #
##############################################################################
data_I
_audit_creation_method
;
Olex2 1.5
(compiled 2022.04.07 svn.rca3783a0 for OlexSys, GUI svn.r6498)
;
_journal_date_recd_electronic     2022-05-20
_journal_date_accepted     2022-08-05
_journal_name_full     'IUCrData'
_journal_year     2022
_journal_volume     7
_journal_issue      8
_journal_page_first     0
_journal_page_last     0
_journal_paper_category     HO
_journal_paper_doi     10.1107/S2414314622007933
_journal_coeditor_code     BV4044
_publ_contact_author_name     'Ramaswamy Murugavel'
_publ_contact_author_address
;
Department of Chemistry, Indian Institute of Technology Bombay, Powai,
Mumbai-400076,
India
;
_publ_contact_author_email     rmv@chem.iitb.ac.in
_publ_contact_author_fax     ?
_publ_contact_author_phone     ?
_publ_section_title
;\
4,4'-Methylenebis[<i>N</i>-(2-hydroxy-3-methoxybenzylidene)-2,6-\
diisopropylaniline]
;
loop_
    _publ_author_name
    _publ_author_footnote
    _publ_author_address
    'Prapakaran, Tulasi' .
;
Department of Chemistry, Indian Institute of Technology Bombay, Powai,
Mumbai-400076,
India
;
    'Murugavel, Ramaswamy' .
;
Department of Chemistry, Indian Institute of Technology Bombay, Powai,
Mumbai-400076,
India
;
_publ_section_synopsis
;
In the V-shaped bis-bidentate bulky Schiff base title molecule the phenolic --OH
group forms intramolecular hydrogen bonds. In the crystal, weak intermolecular
C---H...O interactions connect the molecules.
;
_chemical_name_systematic
;\
4,4'-Methylenebis[<i>N</i>-(2-hydroxy-3-methoxybenzylidene)-2,6-\
diisopropylaniline]
;
_chemical_name_common     ?
_chemical_formula_moiety     'C41 H50 N2 O4'
_chemical_formula_sum     'C41 H50 N2 O4'
_chemical_formula_iupac     'C41 H50 N2 O4'
_chemical_formula_weight     634.83
_chemical_melting_point     ?
_space_group_crystal_system     triclinic
_space_group_name_H-M_alt     'P -1'
_space_group_name_Hall     '-P 1'
loop_
    _space_group_symop_operation_xyz
    'x, y, z'
    '-x, -y, -z'
_cell_length_a     6.01550(10)
_cell_length_b     16.5935(3)
_cell_length_c     19.2093(3)
_cell_angle_alpha     101.541(2)
_cell_angle_beta     97.341(2)
_cell_angle_gamma     92.928(2)
_cell_volume     1857.47(6)
_cell_formula_units_Z     2
_cell_measurement_reflns_used     9193
_cell_measurement_theta_min     2.2940
_cell_measurement_theta_max     31.1120
_cell_measurement_temperature     150.15
_exptl_crystal_description     needle
_exptl_crystal_colour     yellow
_exptl_crystal_size_max     0.45
_exptl_crystal_size_mid     0.14
_exptl_crystal_size_min     0.1
_exptl_crystal_density_diffrn     1.135
_exptl_crystal_density_meas     ?
_exptl_crystal_density_method     ?
_exptl_crystal_F_000     684
_exptl_absorpt_coefficient_mu     0.072
_exptl_absorpt_correction_type     multi-scan
_exptl_absorpt_process_details
;
(CrysAlisPro; Rigaku OD, 2017)
;
_exptl_absorpt_correction_T_min     0.70089
_exptl_absorpt_correction_T_max     1.00000
_diffrn_ambient_temperature     150.15
_diffrn_source     'fine-focus sealed X-ray tube'
_diffrn_radiation_type     'Mo K\a'
_diffrn_radiation_wavelength     0.71073
_diffrn_radiation_monochromator     graphite
_diffrn_measurement_device_type     'Rigaku Saturn 724+'
_diffrn_measurement_device     'AFC12 (Right): Kappa 3 circle'
_diffrn_measurement_method     '\w scans'
_diffrn_detector     'CCD plate'
_diffrn_detector_area_resol_mean     ?
loop_
    _diffrn_refln_index_h
    _diffrn_refln_index_k
    _diffrn_refln_index_l
    0 0 -2
    0 0 2
    0 0 2
    0 0 -2
    0 0 3
    0 0 -3
    0 0 3
    0 0 -3
    0 0 4
    0 0 -4
    0 0 4
    0 0 -4
    0 0 -5
    0 0 5
    0 0 5
    0 0 -5
    0 0 5
    0 0 6
    0 0 -6
    0 0 6
    0 0 -6
    0 0 6
    0 0 -7
    0 0 7
    0 0 -7
    0 0 7
    0 0 7
    0 0 -8
    0 0 8
    0 0 8
    0 0 -8
    0 0 8
    0 0 -9
    0 0 9
    0 0 -9
    0 0 9
    0 0 9
    0 0 10
    0 0 -10
    0 0 10
    0 0 11
    0 0 -11
    0 0 12
    0 0 -12
    0 0 13
    0 0 -13
    0 0 14
    0 0 -14
    0 0 15
    0 0 -15
    0 0 16
    0 0 16
    0 0 -16
    0 0 17
    0 0 17
    0 0 -17
    0 0 18
    0 0 18
    0 0 19
    0 0 19
    0 0 20
    0 0 20
    0 0 21
    0 0 21
    0 0 22
    0 0 22
    0 -1 22
    0 -1 22
    0 -1 21
    0 -1 21
    0 -1 20
    0 -1 20
    0 -1 19
    0 -1 19
    0 -1 18
    0 -1 18
    0 -1 17
    0 -1 17
    0 -1 16
    0 -1 16
    0 -1 15
    0 -1 15
    0 -1 14
    0 -1 14
    0 1 -14
    0 -1 13
    0 1 -13
    0 -1 12
    0 1 -12
    0 -1 11
    0 -1 11
    0 1 -11
    0 -1 10
    0 -1 10
    0 1 -10
    0 -1 9
    0 1 -9
    0 -1 9
    0 1 -9
    0 1 -8
    0 -1 8
    0 -1 8
    0 1 -8
    0 1 -7
    0 -1 7
    0 -1 7
    0 1 -7
    0 1 -6
    0 -1 6
    0 1 -6
    0 -1 6
    0 -1 5
    0 1 -5
    0 1 -5
    0 -1 5
    0 -1 4
    0 1 -4
    0 -1 4
    0 -1 3
    0 -1 3
    0 1 -3
    0 -1 3
    0 -1 2
    0 -1 2
    0 -1 1
    0 1 1
    0 -1 -1
    0 1 1
    0 -1 -1
    0 1 2
    0 -1 -2
    0 1 2
    0 -1 -2
    0 1 3
    0 -1 -3
    0 1 3
    0 -1 -3
    0 -1 -3
    0 1 3
    0 -1 -4
    0 1 4
    0 -1 -4
    0 1 4
    0 1 4
    0 -1 -4
    0 1 5
    0 -1 -5
    0 1 5
    0 -1 -5
    0 1 5
    0 -1 -6
    0 1 6
    0 1 6
    0 -1 -6
    0 1 6
    0 1 7
    0 -1 -7
    0 1 7
    0 -1 -7
    0 1 7
    0 -1 -8
    0 1 8
    0 -1 -8
    0 1 8
    0 1 8
    0 1 9
    0 -1 -9
    0 -1 -9
    0 1 9
    0 1 10
    0 1 10
    0 -1 -10
    0 1 11
    0 -1 -11
    0 1 12
    0 -1 -12
    0 1 13
    0 -1 -13
    0 1 14
    0 -1 -14
    0 1 15
    0 -1 -15
    0 1 16
    0 -1 -16
    0 1 17
    0 -1 -17
    0 1 18
    0 1 18
    0 -1 -18
    0 1 19
    0 1 19
    0 -1 -19
    0 1 20
    0 1 20
    0 -1 -20
    0 1 21
    0 1 21
    0 -2 22
    0 -2 22
    0 -2 21
    0 -2 21
    0 -2 20
    0 -2 20
    0 -2 19
    0 -2 19
    0 -2 18
    0 -2 18
    0 -2 17
    0 -2 17
    0 -2 16
    0 -2 16
    0 -2 15
    0 -2 15
    0 -2 14
    0 -2 14
    0 -2 13
    0 -2 13
    0 -2 12
    0 -2 12
    0 -2 11
    0 -2 11
    0 -2 10
    0 -2 10
    0 -2 10
    0 -2 9
    0 -2 9
    0 -2 9
    0 -2 8
    0 -2 8
    0 2 -8
    0 -2 8
    0 -2 7
    0 2 -7
    0 -2 7
    0 -2 7
    0 -2 6
    0 -2 6
    0 2 -6
    0 -2 6
    0 -2 5
    0 -2 5
    0 2 -5
    0 -2 5
    0 -2 4
    0 2 -4
    0 2 -4
    0 -2 3
    0 2 -3
    0 -2 3
    0 2 -3
    0 -2 2
    0 2 -2
    0 -2 2
    0 2 -1
    0 2 -1
    0 -2 1
    0 2 -1
    0 2 0
    0 2 0
    0 2 1
    0 -2 -1
    0 2 1
    0 2 2
    0 2 2
    0 -2 -2
    0 2 3
    0 -2 -3
    0 2 4
    0 -2 -4
    0 2 4
    0 -2 -4
    0 2 4
    0 -2 -5
    0 2 5
    0 2 5
    0 2 5
    0 -2 -5
    0 2 6
    0 -2 -6
    0 2 6
    0 2 6
    0 -2 -6
    0 -2 -7
    0 -2 -7
    0 2 7
    0 -2 -7
    0 2 7
    0 2 7
    0 -2 -8
    0 2 8
    0 2 8
    0 -2 -8
    0 -2 -9
    0 2 9
    0 2 9
    0 -2 -9
    0 2 10
    0 -2 -10
    0 2 11
    0 -2 -11
    0 2 12
    0 -2 -12
    0 2 13
    0 -2 -13
    0 2 14
    0 -2 -14
    0 2 15
    0 -2 -15
    0 2 16
    0 -2 -16
    0 2 17
    0 -2 -17
    0 2 18
    0 -2 -18
    0 2 19
    0 -2 -19
    0 2 20
    0 2 20
    0 -2 -20
    0 2 21
    0 2 21
    0 -2 -21
    0 -3 22
    0 -3 22
    0 -3 21
    0 -3 21
    0 -3 20
    0 -3 20
    0 -3 19
    0 -3 19
    0 -3 18
    0 -3 18
    0 -3 17
    0 -3 17
    0 -3 16
    0 -3 16
    0 -3 15
    0 -3 15
    0 -3 14
    0 -3 14
    0 -3 13
    0 -3 13
    0 -3 12
    0 -3 12
    0 -3 11
    0 -3 11
    0 -3 10
    0 -3 10
    0 -3 10
    0 -3 9
    0 -3 9
    0 -3 9
    0 -3 8
    0 -3 8
    0 3 -8
    0 -3 8
    0 -3 7
    0 3 -7
    0 -3 7
    0 -3 7
    0 -3 6
    0 -3 6
    0 3 -6
    0 3 -5
    0 -3 5
    0 3 -5
    0 -3 5
    0 3 -4
    0 -3 4
    0 3 -4
    0 3 -3
    0 -3 3
    0 -3 3
    0 3 -3
    0 -3 2
    0 3 -2
    0 -3 2
    0 3 -2
    0 -3 2
    0 3 -2
    0 3 -1
    0 -3 1
    0 3 -1
    0 -3 1
    0 3 -1
    0 -3 0
    0 3 0
    0 -3 0
    0 3 0
    0 -3 -1
    0 3 1
    0 -3 -1
    0 3 1
    0 -3 -2
    0 3 2
    0 -3 -2
    0 3 2
    0 -3 -3
    0 3 3
    0 -3 -3
    0 3 3
    0 -3 -4
    0 3 4
    0 -3 -4
    0 3 4
    0 3 5
    0 -3 -5
    0 3 5
    0 -3 -5
    0 3 5
    0 3 6
    0 -3 -6
    0 3 6
    0 -3 -6
    0 3 6
    0 3 7
    0 -3 -7
    0 3 7
    0 3 7
    0 -3 -7
    0 -3 -8
    0 3 8
    0 3 8
    0 -3 -8
    0 3 9
    0 3 9
    0 -3 -9
    0 3 10
    0 -3 -10
    0 3 11
    0 -3 -11
    0 3 12
    0 -3 -12
    0 3 13
    0 -3 -13
    0 3 14
    0 -3 -14
    0 3 15
    0 -3 -15
    0 3 16
    0 -3 -16
    0 3 17
    0 -3 -17
    0 3 18
    0 -3 -18
    0 3 19
    0 -3 -19
    0 3 20
    0 -3 -20
    0 3 21
    0 3 21
    0 -3 -21
    0 -4 22
    0 -4 22
    0 -4 21
    0 -4 21
    0 -4 20
    0 -4 20
    0 -4 19
    0 -4 19
    0 -4 18
    0 -4 18
    0 -4 17
    0 -4 17
    0 -4 16
    0 -4 16
    0 -4 15
    0 -4 15
    0 -4 14
    0 -4 14
    0 -4 13
    0 -4 13
    0 -4 12
    0 -4 12
    0 -4 11
    0 -4 11
    0 -4 10
    0 -4 10
    0 -4 10
    0 -4 9
    0 -4 9
    0 -4 9
    0 -4 8
    0 -4 8
    0 4 -8
    0 -4 7
    0 4 -7
    0 -4 6
    0 4 -6
    0 4 -6
    0 -4 6
    0 -4 5
    0 4 -5
    0 4 -5
    0 -4 5
    0 -4 4
    0 4 -4
    0 -4 4
    0 4 -4
    0 -4 3
    0 4 -3
    0 -4 3
    0 -4 3
    0 4 -2
    0 -4 2
    0 -4 2
    0 4 -2
    0 4 -2
    0 -4 2
    0 -4 1
    0 4 -1
    0 4 -1
    0 -4 1
    0 4 -1
    0 -4 0
    0 4 0
    0 4 0
    0 -4 0
    0 -4 -1
    0 4 1
    0 4 1
    0 -4 -1
    0 -4 -2
    0 4 2
    0 -4 -2
    0 4 2
    0 -4 -3
    0 4 3
    0 4 3
    0 -4 -4
    0 4 4
    0 4 4
    0 -4 -4
    0 -4 -5
    0 4 5
    0 -4 -5
    0 4 5
    0 4 6
    0 -4 -6
    0 4 6
    0 -4 -6
    0 4 6
    0 4 7
    0 -4 -7
    0 4 7
    0 -4 -7
    0 -4 -8
    0 4 8
    0 4 8
    0 -4 -8
    0 -4 -9
    0 4 9
    0 -4 -9
    0 -4 -10
    0 4 10
    0 -4 -10
    0 4 11
    0 -4 -11
    0 4 12
    0 -4 -12
    0 4 13
    0 -4 -13
    0 4 14
    0 -4 -14
    0 4 15
    0 -4 -15
    0 4 16
    0 -4 -16
    0 4 17
    0 -4 -17
    0 4 18
    0 -4 -18
    0 4 19
    0 -4 -19
    0 4 20
    0 -4 -20
    0 -5 22
    0 -5 22
    0 -5 21
    0 -5 21
    0 -5 20
    0 -5 20
    0 -5 19
    0 -5 19
    0 -5 18
    0 -5 18
    0 -5 17
    0 -5 17
    0 -5 16
    0 -5 16
    0 -5 15
    0 -5 15
    0 -5 14
    0 -5 14
    0 -5 13
    0 -5 13
    0 -5 12
    0 -5 12
    0 -5 11
    0 -5 11
    0 -5 10
    0 -5 10
    0 -5 9
    0 -5 9
    0 -5 8
    0 -5 8
    0 5 -7
    0 -5 7
    0 -5 7
    0 5 -7
    0 -5 6
    0 5 -6
    0 -5 6
    0 5 -6
    0 5 -5
    0 -5 5
    0 -5 5
    0 5 -5
    0 -5 4
    0 5 -4
    0 -5 4
    0 5 -4
    0 -5 4
    0 5 -3
    0 -5 3
    0 5 -3
    0 -5 3
    0 5 -3
    0 -5 3
    0 5 -2
    0 -5 2
    0 5 -2
    0 5 -2
    0 -5 2
    0 5 -1
    0 -5 1
    0 5 -1
    0 -5 1
    0 5 -1
    0 -5 0
    0 5 0
    0 -5 0
    0 5 0
    0 -5 -1
    0 5 1
    0 -5 -1
    0 5 1
    0 -5 -2
    0 5 2
    0 -5 -2
    0 -5 -3
    0 5 3
    0 -5 -3
    0 5 3
    0 -5 -4
    0 5 4
    0 5 4
    0 -5 -4
    0 5 5
    0 -5 -5
    0 -5 -5
    0 5 6
    0 -5 -6
    0 -5 -6
    0 -5 -7
    0 5 7
    0 -5 -7
    0 -5 -8
    0 5 8
    0 -5 -8
    0 -5 -9
    0 5 9
    0 -5 -9
    0 -5 -10
    0 5 10
    0 -5 -10
    0 -5 -11
    0 5 11
    0 -5 -11
    0 5 12
    0 -5 -12
    0 5 13
    0 -5 -13
    0 5 14
    0 -5 -14
    0 5 15
    0 -5 -15
    0 5 16
    0 -5 -16
    0 5 17
    0 -5 -17
    0 5 18
    0 -5 -18
    0 5 19
    0 -5 -19
    0 5 20
    0 -5 -20
    0 -6 22
    0 -6 22
    0 -6 21
    0 -6 21
    0 -6 20
    0 -6 20
    0 -6 19
    0 -6 19
    0 -6 18
    0 -6 18
    0 -6 17
    0 -6 17
    0 -6 16
    0 -6 16
    0 -6 15
    0 -6 15
    0 -6 14
    0 -6 14
    0 -6 13
    0 -6 13
    0 -6 12
    0 -6 12
    0 -6 11
    0 -6 11
    0 -6 10
    0 -6 10
    0 -6 9
    0 -6 9
    0 6 -8
    0 -6 8
    0 -6 8
    0 6 -7
    0 -6 7
    0 -6 7
    0 -6 6
    0 6 -6
    0 6 -6
    0 -6 6
    0 -6 6
    0 6 -5
    0 -6 5
    0 -6 5
    0 6 -5
    0 -6 5
    0 6 -4
    0 -6 4
    0 -6 4
    0 6 -4
    0 -6 4
    0 6 -3
    0 -6 3
    0 -6 3
    0 6 -3
    0 6 -3
    0 -6 3
    0 -6 2
    0 6 -2
    0 6 -2
    0 -6 2
    0 6 -2
    0 -6 1
    0 6 -1
    0 6 -1
    0 6 -1
    0 -6 1
    0 6 0
    0 -6 0
    0 -6 0
    0 6 0
    0 -6 -1
    0 6 1
    0 6 1
    0 -6 -1
    0 -6 -2
    0 6 2
    0 -6 -2
    0 6 2
    0 -6 -3
    0 6 3
    0 6 3
    0 -6 -3
    0 -6 -4
    0 6 4
    0 -6 -5
    0 -6 -5
    0 -6 -6
    0 -6 -6
    0 -6 -7
    0 6 7
    0 -6 -7
    0 -6 -8
    0 6 8
    0 -6 -8
    0 -6 -9
    0 6 9
    0 -6 -9
    0 -6 -10
    0 6 10
    0 -6 -10
    0 -6 -11
    0 6 11
    0 -6 -11
    0 -6 -12
    0 6 12
    0 -6 -12
    0 6 13
    0 -6 -13
    0 6 14
    0 -6 -14
    0 6 15
    0 -6 -15
    0 6 16
    0 -6 -16
    0 6 17
    0 -6 -17
    0 6 18
    0 -6 -18
    0 6 19
    0 -6 -19
    0 -7 22
    0 -7 22
    0 -7 21
    0 -7 21
    0 -7 20
    0 -7 20
    0 -7 19
    0 -7 19
    0 -7 18
    0 -7 18
    0 -7 17
    0 -7 17
    0 -7 16
    0 -7 16
    0 -7 15
    0 -7 15
    0 -7 14
    0 -7 14
    0 -7 13
    0 -7 13
    0 -7 12
    0 -7 12
    0 -7 11
    0 -7 11
    0 -7 10
    0 -7 10
    0 -7 9
    0 -7 9
    0 -7 8
    0 -7 8
    0 -7 7
    0 7 -7
    0 -7 7
    0 -7 7
    0 -7 6
    0 7 -6
    0 -7 6
    0 -7 6
    0 -7 5
    0 7 -5
    0 -7 5
    0 7 -5
    0 -7 5
    0 -7 4
    0 7 -4
    0 7 -4
    0 -7 4
    0 -7 4
    0 7 -4
    0 7 -3
    0 -7 3
    0 7 -3
    0 -7 3
    0 7 -3
    0 -7 2
    0 7 -2
    0 7 -2
    0 -7 2
    0 7 -2
    0 7 -1
    0 -7 1
    0 7 -1
    0 7 -1
    0 -7 1
    0 -7 0
    0 7 0
    0 -7 0
    0 7 0
    0 -7 -1
    0 7 1
    0 -7 -1
    0 7 2
    0 -7 -2
    0 -7 -3
    0 -7 -3
    0 -7 -4
    0 -7 -4
    0 -7 -5
    0 -7 -5
    0 -7 -6
    0 -7 -6
    0 -7 -7
    0 -7 -7
    0 -7 -8
    0 7 8
    0 -7 -8
    0 -7 -9
    0 7 9
    0 -7 -9
    0 -7 -10
    0 7 10
    0 -7 -10
    0 -7 -11
    0 7 11
    0 -7 -11
    0 -7 -12
    0 7 12
    0 -7 -12
    0 7 13
    0 -7 -13
    0 7 14
    0 -7 -14
    0 7 15
    0 -7 -15
    0 7 16
    0 -7 -16
    0 7 17
    0 -7 -17
    0 7 18
    0 -7 -18
    0 7 19
    0 -7 -19
    0 -8 22
    0 -8 22
    0 -8 21
    0 -8 21
    0 -8 20
    0 -8 20
    0 -8 19
    0 -8 19
    0 -8 18
    0 -8 18
    0 -8 17
    0 -8 17
    0 -8 16
    0 -8 16
    0 -8 15
    0 -8 15
    0 -8 14
    0 -8 14
    0 -8 13
    0 -8 13
    0 -8 12
    0 -8 12
    0 -8 11
    0 -8 11
    0 -8 10
    0 -8 10
    0 -8 9
    0 -8 9
    0 -8 9
    0 -8 8
    0 -8 8
    0 -8 8
    0 8 -7
    0 -8 7
    0 -8 7
    0 -8 7
    0 8 -6
    0 -8 6
    0 -8 6
    0 -8 6
    0 8 -5
    0 -8 5
    0 -8 5
    0 -8 5
    0 -8 4
    0 8 -4
    0 -8 4
    0 -8 4
    0 8 -4
    0 -8 3
    0 8 -3
    0 8 -3
    0 8 -3
    0 -8 3
    0 8 -2
    0 -8 2
    0 8 -2
    0 -8 2
    0 8 -2
    0 8 -1
    0 -8 1
    0 8 -1
    0 -8 1
    0 8 -1
    0 -8 0
    0 8 0
    0 -8 0
    0 -8 -1
    0 8 1
    0 -8 -1
    0 -8 -2
    0 8 2
    0 -8 -2
    0 -8 -3
    0 8 3
    0 -8 -3
    0 -8 -4
    0 -8 -4
    0 -8 -5
    0 -8 -5
    0 -8 -6
    0 -8 -6
    0 -8 -7
    0 -8 -7
    0 -8 -8
    0 8 8
    0 -8 -8
    0 -8 -9
    0 8 9
    0 -8 -9
    0 -8 -10
    0 8 10
    0 -8 -10
    0 -8 -11
    0 8 11
    0 -8 -11
    0 -8 -12
    0 8 12
    0 -8 -12
    0 -8 -13
    0 8 13
    0 -8 -13
    0 8 14
    0 -8 -14
    0 8 15
    0 -8 -15
    0 8 16
    0 -8 -16
    0 8 17
    0 -8 -17
    0 8 18
    0 -8 -18
    0 -9 21
    0 -9 21
    0 -9 20
    0 -9 20
    0 -9 19
    0 -9 19
    0 -9 18
    0 -9 18
    0 -9 17
    0 -9 17
    0 -9 16
    0 -9 16
    0 -9 15
    0 -9 15
    0 -9 14
    0 -9 14
    0 -9 13
    0 -9 13
    0 -9 12
    0 -9 12
    0 -9 11
    0 -9 11
    0 -9 11
    0 -9 10
    0 -9 10
    0 -9 10
    0 -9 9
    0 -9 9
    0 -9 9
    0 -9 8
    0 -9 8
    0 -9 8
    0 -9 7
    0 -9 7
    0 -9 7
    0 -9 6
    0 9 -6
    0 -9 6
    0 -9 6
    0 9 -5
    0 -9 5
    0 -9 5
    0 -9 5
    0 9 -4
    0 -9 4
    0 -9 4
    0 9 -3
    0 -9 3
    0 -9 3
    0 -9 2
    0 9 -2
    0 -9 2
    0 -9 1
    0 9 -1
    0 -9 1
    0 9 0
    0 -9 0
    0 9 0
    0 -9 0
    0 -9 -1
    0 9 1
    0 -9 -1
    0 -9 -2
    0 9 2
    0 -9 -2
    0 -9 -3
    0 -9 -3
    0 -9 -4
    0 -9 -4
    0 -9 -5
    0 -9 -5
    0 -9 -6
    0 -9 -6
    0 -9 -7
    0 -9 -7
    0 -9 -8
    0 -9 -8
    0 -9 -9
    0 9 9
    0 -9 -9
    0 -9 -10
    0 9 10
    0 -9 -10
    0 -9 -11
    0 9 11
    0 -9 -11
    0 -9 -12
    0 9 12
    0 -9 -12
    0 -9 -13
    0 9 13
    0 -9 -13
    0 9 14
    0 -9 -14
    0 9 15
    0 -9 -15
    0 9 16
    0 -9 -16
    0 9 17
    0 -9 -17
    0 -10 21
    0 -10 21
    0 -10 20
    0 -10 20
    0 -10 19
    0 -10 19
    0 -10 18
    0 -10 18
    0 -10 17
    0 -10 17
    0 -10 16
    0 -10 16
    0 -10 15
    0 -10 15
    0 -10 14
    0 -10 14
    0 -10 13
    0 -10 13
    0 -10 12
    0 -10 12
    0 -10 12
    0 -10 11
    0 -10 11
    0 -10 11
    0 -10 10
    0 -10 10
    0 -10 10
    0 -10 9
    0 -10 9
    0 -10 9
    0 -10 8
    0 -10 8
    0 -10 8
    0 -10 7
    0 -10 7
    0 -10 7
    0 -10 6
    0 -10 6
    0 -10 6
    0 10 -5
    0 -10 5
    0 -10 5
    0 -10 4
    0 10 -4
    0 -10 4
    0 -10 3
    0 10 -3
    0 -10 3
    0 -10 2
    0 10 -2
    0 -10 2
    0 -10 1
    0 10 -1
    0 -10 1
    0 -10 0
    0 10 0
    0 -10 0
    0 -10 -1
    0 10 1
    0 -10 -1
    0 -10 -2
    0 -10 -2
    0 -10 -3
    0 -10 -3
    0 -10 -4
    0 -10 -4
    0 -10 -5
    0 -10 -5
    0 -10 -6
    0 -10 -6
    0 -10 -7
    0 -10 -7
    0 -10 -8
    0 -10 -8
    0 -10 -9
    0 10 9
    0 -10 -9
    0 -10 -10
    0 10 10
    0 -10 -10
    0 -10 -11
    0 10 11
    0 -10 -11
    0 -10 -12
    0 10 12
    0 -10 -12
    0 -10 -13
    0 10 13
    0 -10 -13
    0 -10 -14
    0 10 14
    0 -10 -14
    0 10 15
    0 -10 -15
    0 10 16
    0 -10 -16
    0 -11 21
    0 -11 21
    0 -11 20
    0 -11 20
    0 -11 19
    0 -11 19
    0 -11 18
    0 -11 18
    0 -11 17
    0 -11 17
    0 -11 16
    0 -11 16
    0 -11 15
    0 -11 15
    0 -11 15
    0 -11 14
    0 -11 14
    0 -11 14
    0 -11 13
    0 -11 13
    0 -11 13
    0 -11 12
    0 -11 12
    0 -11 12
    0 -11 11
    0 -11 11
    0 -11 11
    0 -11 10
    0 -11 10
    0 -11 10
    0 -11 9
    0 -11 9
    0 -11 9
    0 -11 8
    0 -11 8
    0 -11 8
    0 -11 7
    0 -11 7
    0 -11 7
    0 -11 6
    0 -11 6
    0 -11 5
    0 -11 5
    0 -11 4
    0 -11 4
    0 -11 3
    0 -11 3
    0 -11 2
    0 -11 2
    0 -11 1
    0 -11 1
    0 -11 0
    0 -11 0
    0 -11 -1
    0 -11 -1
    0 -11 -2
    0 -11 -2
    0 -11 -3
    0 -11 -3
    0 -11 -4
    0 -11 -4
    0 -11 -5
    0 -11 -5
    0 -11 -6
    0 -11 -6
    0 -11 -7
    0 -11 -7
    0 -11 -8
    0 -11 -8
    0 -11 -9
    0 11 9
    0 -11 -9
    0 -11 -10
    0 11 10
    0 -11 -10
    0 -11 -11
    0 11 11
    0 -11 -11
    0 -11 -12
    0 11 12
    0 -11 -12
    0 -11 -13
    0 11 13
    0 -11 -13
    0 -11 -14
    0 11 14
    0 -11 -14
    0 11 15
    0 -11 -15
    0 -12 20
    0 -12 20
    0 -12 19
    0 -12 19
    0 -12 19
    0 -12 18
    0 -12 18
    0 -12 18
    0 -12 17
    0 -12 17
    0 -12 17
    0 -12 16
    0 -12 16
    0 -12 16
    0 -12 15
    0 -12 15
    0 -12 15
    0 -12 14
    0 -12 14
    0 -12 14
    0 -12 13
    0 -12 13
    0 -12 13
    0 -12 12
    0 -12 12
    0 -12 12
    0 -12 11
    0 -12 11
    0 -12 11
    0 -12 10
    0 -12 10
    0 -12 10
    0 -12 9
    0 -12 9
    0 -12 9
    0 -12 8
    0 -12 8
    0 -12 8
    0 -12 7
    0 -12 7
    0 -12 6
    0 -12 6
    0 -12 5
    0 -12 5
    0 -12 4
    0 -12 4
    0 -12 3
    0 -12 3
    0 -12 2
    0 -12 2
    0 -12 2
    0 -12 1
    0 -12 1
    0 -12 0
    0 -12 0
    0 -12 -1
    0 -12 -1
    0 -12 -2
    0 -12 -2
    0 -12 -3
    0 -12 -3
    0 -12 -4
    0 -12 -4
    0 -12 -5
    0 -12 -5
    0 -12 -6
    0 -12 -6
    0 -12 -7
    0 -12 -7
    0 -12 -8
    0 -12 -8
    0 -12 -9
    0 -12 -9
    0 -12 -10
    0 12 10
    0 -12 -10
    0 -12 -11
    0 -12 -11
    0 -12 -12
    0 12 12
    0 -12 -12
    0 -12 -13
    0 12 13
    0 -12 -13
    0 -12 -14
    0 12 14
    0 -12 -14
    0 -13 19
    0 -13 19
    0 -13 19
    0 -13 18
    0 -13 18
    0 -13 18
    0 -13 17
    0 -13 17
    0 -13 17
    0 -13 16
    0 -13 16
    0 -13 16
    0 -13 15
    0 -13 15
    0 -13 15
    0 -13 14
    0 -13 14
    0 -13 14
    0 -13 13
    0 -13 13
    0 -13 13
    0 -13 12
    0 -13 12
    0 -13 12
    0 -13 11
    0 -13 11
    0 -13 11
    0 -13 10
    0 -13 10
    0 -13 10
    0 -13 9
    0 -13 9
    0 -13 9
    0 -13 8
    0 -13 8
    0 -13 7
    0 -13 7
    0 -13 6
    0 -13 6
    0 -13 5
    0 -13 5
    0 -13 4
    0 -13 4
    0 -13 3
    0 -13 3
    0 -13 3
    0 -13 2
    0 -13 2
    0 -13 1
    0 -13 1
    0 -13 0
    0 -13 0
    0 -13 -1
    0 -13 -1
    0 -13 -2
    0 -13 -2
    0 -13 -3
    0 -13 -3
    0 -13 -4
    0 -13 -4
    0 -13 -5
    0 -13 -5
    0 -13 -6
    0 -13 -6
    0 -13 -7
    0 -13 -7
    0 -13 -8
    0 -13 -8
    0 -13 -9
    0 -13 -9
    0 -13 -10
    0 13 10
    0 -13 -10
    0 -13 -11
    0 13 11
    0 -13 -11
    0 -13 -12
    0 13 12
    0 -13 -12
    0 -13 -13
    0 13 13
    0 -13 -13
    0 -14 18
    0 -14 18
    0 -14 18
    0 -14 17
    0 -14 17
    0 -14 17
    0 -14 16
    0 -14 16
    0 -14 16
    0 -14 15
    0 -14 15
    0 -14 15
    0 -14 14
    0 -14 14
    0 -14 14
    0 -14 13
    0 -14 13
    0 -14 13
    0 -14 12
    0 -14 12
    0 -14 12
    0 -14 11
    0 -14 11
    0 -14 11
    0 -14 10
    0 -14 10
    0 -14 9
    0 -14 9
    0 -14 8
    0 -14 8
    0 -14 7
    0 -14 7
    0 -14 6
    0 -14 6
    0 -14 5
    0 -14 5
    0 -14 4
    0 -14 4
    0 -14 3
    0 -14 3
    0 -14 3
    0 -14 2
    0 -14 2
    0 -14 1
    0 -14 1
    0 -14 0
    0 -14 0
    0 -14 -1
    0 -14 -1
    0 -14 -2
    0 -14 -2
    0 -14 -3
    0 -14 -3
    0 -14 -4
    0 -14 -4
    0 -14 -5
    0 -14 -5
    0 -14 -6
    0 -14 -6
    0 -14 -7
    0 -14 -7
    0 -14 -8
    0 -14 -8
    0 -14 -9
    0 -14 -9
    0 -14 -10
    0 14 10
    0 -14 -10
    0 -14 -11
    0 14 11
    0 -14 -11
    0 -14 -12
    0 14 12
    0 -14 -12
    0 -15 18
    0 -15 18
    0 -15 18
    0 -15 17
    0 -15 17
    0 -15 17
    0 -15 16
    0 -15 16
    0 -15 16
    0 -15 15
    0 -15 15
    0 -15 15
    0 -15 14
    0 -15 14
    0 -15 14
    0 -15 13
    0 -15 13
    0 -15 13
    0 -15 12
    0 -15 12
    0 -15 12
    0 -15 11
    0 -15 11
    0 -15 10
    0 -15 10
    0 -15 9
    0 -15 9
    0 -15 8
    0 -15 8
    0 -15 7
    0 -15 7
    0 -15 6
    0 -15 6
    0 -15 5
    0 -15 5
    0 -15 4
    0 -15 4
    0 -15 3
    0 -15 3
    0 -15 2
    0 -15 2
    0 -15 1
    0 -15 1
    0 -15 0
    0 -15 0
    0 -15 -1
    0 -15 -1
    0 -15 -2
    0 -15 -2
    0 -15 -3
    0 -15 -3
    0 -15 -4
    0 -15 -4
    0 -15 -5
    0 -15 -5
    0 -15 -6
    0 -15 -6
    0 -15 -7
    0 -15 -7
    0 -15 -8
    0 -15 -8
    0 -15 -9
    0 -15 -9
    0 -15 -10
    0 15 10
    0 -15 -10
    0 -16 16
    0 -16 16
    0 -16 16
    0 -16 15
    0 -16 15
    0 -16 15
    0 -16 14
    0 -16 14
    0 -16 14
    0 -16 13
    0 -16 13
    0 -16 12
    0 -16 12
    0 -16 11
    0 -16 11
    0 -16 10
    0 -16 10
    0 -16 9
    0 -16 9
    0 -16 8
    0 -16 8
    0 -16 7
    0 -16 7
    0 -16 6
    0 -16 6
    0 -16 5
    0 -16 5
    0 -16 5
    0 -16 4
    0 -16 4
    0 -16 3
    0 -16 3
    0 -16 2
    0 -16 2
    0 -16 1
    0 -16 1
    0 -16 0
    0 -16 0
    0 -16 -1
    0 -16 -1
    0 -16 -2
    0 -16 -2
    0 -16 -3
    0 -16 -3
    0 -16 -4
    0 -16 -4
    0 -16 -5
    0 -16 -5
    0 -16 -6
    0 -16 -6
    0 -16 -7
    0 -16 -7
    0 -16 -8
    0 -16 -8
    0 -16 -9
    0 -16 -9
    0 -17 15
    0 -17 15
    0 -17 14
    0 -17 14
    0 -17 13
    0 -17 13
    0 -17 12
    0 -17 12
    0 -17 11
    0 -17 11
    0 -17 10
    0 -17 10
    0 -17 9
    0 -17 9
    0 -17 8
    0 -17 8
    0 -17 7
    0 -17 7
    0 -17 6
    0 -17 6
    0 -17 6
    0 -17 5
    0 -17 5
    0 -17 4
    0 -17 4
    0 -17 3
    0 -17 3
    0 -17 2
    0 -17 2
    0 -17 1
    0 -17 1
    0 -17 0
    0 -17 0
    0 -17 -1
    0 -17 -1
    0 -17 -2
    0 -17 -2
    0 -17 -3
    0 -17 -3
    0 -17 -4
    0 -17 -4
    0 -17 -5
    0 -17 -5
    0 -17 -6
    0 -17 -6
    0 -17 -7
    0 -17 -7
    0 -18 13
    0 -18 13
    0 -18 12
    0 -18 12
    0 -18 11
    0 -18 11
    0 -18 10
    0 -18 10
    0 -18 9
    0 -18 9
    0 -18 8
    0 -18 8
    0 -18 7
    0 -18 7
    0 -18 6
    0 -18 6
    0 -18 6
    0 -18 5
    0 -18 5
    0 -18 4
    0 -18 4
    0 -18 3
    0 -18 3
    0 -18 2
    0 -18 2
    0 -18 1
    0 -18 1
    0 -18 0
    0 -18 0
    0 -18 -1
    0 -18 -1
    0 -18 -2
    0 -18 -2
    0 -18 -3
    0 -18 -3
    0 -18 -4
    0 -18 -4
    0 -19 10
    0 -19 9
    0 -19 8
    0 -19 8
    0 -19 7
    0 -19 7
    0 -19 6
    0 -19 6
    0 -19 5
    0 -19 5
    0 -19 4
    0 -19 4
    0 -19 3
    0 -19 3
    0 -19 2
    0 -19 2
    0 -19 1
    0 -19 1
    0 -19 0
    0 -19 0
    0 -19 -1
    0 -19 -1
    1 -19 -1
    1 -19 -1
    1 -19 0
    1 -19 0
    1 -19 1
    1 -19 1
    1 -19 2
    1 -19 2
    1 -19 3
    1 -19 3
    1 -19 4
    1 -19 4
    1 -19 5
    1 -19 5
    1 -19 6
    1 -19 7
    1 -19 8
    1 -19 9
    1 -18 -5
    1 -18 -5
    1 -18 -4
    1 -18 -4
    1 -18 -3
    1 -18 -3
    1 -18 -2
    1 -18 -2
    1 -18 -1
    1 -18 -1
    1 -18 0
    1 -18 0
    1 -18 1
    1 -18 1
    1 -18 2
    1 -18 2
    1 -18 3
    1 -18 3
    1 -18 4
    1 -18 4
    1 -18 5
    1 -18 6
    1 -18 7
    1 -18 8
    1 -18 9
    1 -18 10
    1 -18 11
    1 -18 12
    1 -17 -7
    1 -17 -7
    1 -17 -6
    1 -17 -6
    1 -17 -5
    1 -17 -5
    1 -17 -4
    1 -17 -4
    1 -17 -3
    1 -17 -3
    1 -17 -2
    1 -17 -2
    1 -17 -1
    1 -17 -1
    1 -17 0
    1 -17 0
    1 -17 1
    1 -17 1
    1 -17 2
    1 -17 2
    1 -17 3
    1 -17 3
    1 -17 4
    1 -17 5
    1 -17 6
    1 -17 7
    1 -17 8
    1 -17 9
    1 -17 10
    1 -17 11
    1 -17 12
    1 -17 12
    1 -17 13
    1 -17 13
    1 -17 14
    1 -17 14
    1 -16 -9
    1 -16 -9
    1 -16 -8
    1 -16 -8
    1 -16 -7
    1 -16 -7
    1 -16 -6
    1 -16 -6
    1 -16 -5
    1 -16 -5
    1 -16 -4
    1 -16 -4
    1 -16 -3
    1 -16 -3
    1 -16 -2
    1 -16 -2
    1 -16 -1
    1 -16 -1
    1 -16 0
    1 -16 0
    1 -16 1
    1 -16 1
    1 -16 2
    1 -16 2
    1 -16 3
    1 -16 4
    1 -16 5
    1 -16 6
    1 -16 6
    1 -16 7
    1 -16 7
    1 -16 8
    1 -16 8
    1 -16 9
    1 -16 9
    1 -16 10
    1 -16 10
    1 -16 11
    1 -16 11
    1 -16 11
    1 -16 12
    1 -16 12
    1 -16 13
    1 -16 13
    1 -16 13
    1 -16 14
    1 -16 14
    1 -16 14
    1 -16 15
    1 -16 15
    1 -16 15
    1 -16 16
    1 -16 16
    1 -16 16
    1 -15 -11
    1 -15 -11
    1 -15 -10
    1 -15 -10
    1 -15 -9
    1 -15 -9
    1 -15 -8
    1 -15 -8
    1 -15 -7
    1 -15 -7
    1 -15 -6
    1 -15 -6
    1 -15 -5
    1 -15 -5
    1 -15 -4
    1 -15 -4
    1 -15 -3
    1 -15 -3
    1 -15 -2
    1 -15 -2
    1 -15 -1
    1 -15 -1
    1 -15 0
    1 -15 0
    1 -15 1
    1 -15 1
    1 -15 2
    1 -15 3
    1 -15 4
    1 -15 5
    1 -15 5
    1 -15 6
    1 -15 6
    1 -15 7
    1 -15 7
    1 -15 8
    1 -15 8
    1 -15 9
    1 -15 9
    1 -15 9
    1 -15 10
    1 -15 10
    1 -15 10
    1 -15 11
    1 -15 11
    1 -15 11
    1 -15 12
    1 -15 12
    1 -15 12
    1 -15 13
    1 -15 13
    1 -15 13
    1 -15 14
    1 -15 14
    1 -15 14
    1 -15 15
    1 -15 15
    1 -15 15
    1 -15 16
    1 -15 16
    1 -15 17
    1 -15 17
    1 -15 17
    1 -14 -12
    1 -14 -12
    1 -14 -11
    1 -14 -11
    1 -14 -10
    1 -14 -10
    1 -14 -9
    -1 14 9
    1 -14 -9
    1 -14 -8
    1 -14 -8
    1 -14 -7
    1 -14 -7
    1 -14 -6
    1 -14 -6
    1 -14 -5
    1 -14 -5
    1 -14 -4
    1 -14 -4
    1 -14 -3
    1 -14 -3
    1 -14 -2
    1 -14 -2
    1 -14 -1
    1 -14 -1
    1 -14 0
    1 -14 0
    1 -14 1
    -1 14 -2
    1 -14 2
    -1 14 -3
    1 -14 3
    1 -14 4
    1 -14 4
    1 -14 5
    1 -14 5
    1 -14 6
    1 -14 6
    1 -14 7
    1 -14 7
    1 -14 8
    1 -14 8
    1 -14 8
    1 -14 9
    1 -14 9
    1 -14 9
    1 -14 10
    1 -14 10
    1 -14 10
    1 -14 11
    1 -14 11
    1 -14 11
    1 -14 12
    1 -14 12
    1 -14 12
    1 -14 13
    1 -14 13
    1 -14 13
    1 -14 14
    1 -14 14
    1 -14 14
    1 -14 15
    1 -14 15
    1 -14 15
    1 -14 16
    1 -14 16
    1 -14 16
    1 -14 17
    1 -14 17
    1 -14 17
    1 -14 18
    1 -14 18
    1 -14 18
    1 -13 -13
    1 -13 -13
    1 -13 -12
    1 -13 -12
    1 -13 -11
    -1 13 11
    1 -13 -10
    -1 13 10
    1 -13 -10
    1 -13 -9
    -1 13 9
    1 -13 -9
    1 -13 -8
    1 -13 -8
    1 -13 -7
    1 -13 -7
    1 -13 -6
    1 -13 -6
    1 -13 -5
    1 -13 -5
    1 -13 -4
    1 -13 -4
    1 -13 -3
    1 -13 -3
    1 -13 -2
    1 -13 -2
    1 -13 -1
    -1 13 1
    1 -13 0
    1 -13 0
    -1 13 -1
    1 -13 1
    -1 13 -2
    1 -13 2
    -1 13 -3
    1 -13 3
    -1 13 -4
    1 -13 4
    1 -13 4
    -1 13 -5
    1 -13 5
    1 -13 5
    -1 13 -6
    1 -13 6
    1 -13 6
    1 -13 7
    1 -13 7
    1 -13 7
    1 -13 8
    1 -13 8
    1 -13 9
    1 -13 9
    1 -13 9
    1 -13 10
    1 -13 10
    1 -13 10
    1 -13 11
    1 -13 11
    1 -13 11
    1 -13 12
    1 -13 12
    1 -13 12
    1 -13 13
    1 -13 13
    1 -13 13
    1 -13 14
    1 -13 14
    1 -13 14
    1 -13 15
    1 -13 15
    1 -13 15
    1 -13 16
    1 -13 16
    1 -13 16
    1 -13 17
    1 -13 17
    1 -13 17
    1 -13 18
    1 -13 18
    1 -13 18
    1 -13 19
    1 -13 19
    1 -13 19
    1 -12 -15
    1 -12 -15
    1 -12 -14
    1 -12 -14
    1 -12 -13
    1 -12 -13
    1 -12 -12
    -1 12 12
    1 -12 -12
    1 -12 -11
    -1 12 11
    1 -12 -11
    1 -12 -10
    -1 12 10
    1 -12 -10
    1 -12 -9
    -1 12 9
    1 -12 -9
    1 -12 -8
    1 -12 -8
    1 -12 -7
    1 -12 -7
    1 -12 -6
    1 -12 -6
    1 -12 -5
    1 -12 -5
    1 -12 -4
    1 -12 -4
    1 -12 -3
    -1 12 3
    1 -12 -3
    1 -12 -2
    -1 12 2
    1 -12 -2
    1 -12 -1
    -1 12 1
    1 -12 -1
    -1 12 0
    1 -12 0
    -1 12 -1
    1 -12 1
    -1 12 -2
    1 -12 2
    -1 12 -3
    1 -12 3
    1 -12 3
    1 -12 4
    -1 12 -4
    1 -12 4
    -1 12 -5
    1 -12 5
    1 -12 5
    1 -12 5
    1 -12 6
    -1 12 -6
    1 -12 6
    -1 12 -7
    1 -12 7
    1 -12 7
    1 -12 7
    1 -12 8
    1 -12 8
    1 -12 8
    1 -12 9
    1 -12 9
    1 -12 9
    1 -12 10
    1 -12 10
    1 -12 10
    1 -12 11
    1 -12 11
    1 -12 11
    1 -12 12
    1 -12 12
    1 -12 12
    1 -12 13
    1 -12 13
    1 -12 13
    1 -12 14
    1 -12 14
    1 -12 14
    1 -12 15
    1 -12 15
    1 -12 15
    1 -12 16
    1 -12 16
    1 -12 17
    1 -12 17
    1 -12 18
    1 -12 18
    1 -12 19
    1 -12 19
    1 -11 -16
    1 -11 -16
    1 -11 -15
    1 -11 -15
    1 -11 -14
    -1 11 14
    1 -11 -14
    1 -11 -13
    -1 11 13
    1 -11 -13
    1 -11 -12
    -1 11 12
    1 -11 -12
    1 -11 -11
    -1 11 11
    1 -11 -11
    1 -11 -10
    -1 11 10
    1 -11 -10
    1 -11 -9
    -1 11 9
    1 -11 -9
    1 -11 -8
    -1 11 8
    1 -11 -8
    1 -11 -7
    1 -11 -7
    1 -11 -6
    1 -11 -6
    1 -11 -5
    1 -11 -5
    -1 11 4
    1 -11 -4
    -1 11 4
    1 -11 -4
    -1 11 3
    1 -11 -3
    -1 11 3
    1 -11 -3
    -1 11 2
    1 -11 -2
    -1 11 2
    1 -11 -2
    -1 11 1
    1 -11 -1
    -1 11 1
    1 -11 -1
    -1 11 0
    1 -11 0
    -1 11 -1
    1 -11 1
    -1 11 -2
    1 -11 2
    1 -11 3
    -1 11 -3
    1 -11 3
    -1 11 -4
    1 -11 4
    1 -11 4
    1 -11 4
    -1 11 -5
    1 -11 5
    1 -11 5
    1 -11 5
    -1 11 -6
    1 -11 6
    1 -11 6
    1 -11 6
    -1 11 -7
    1 -11 7
    1 -11 7
    1 -11 7
    1 -11 8
    1 -11 8
    1 -11 8
    1 -11 9
    1 -11 9
    1 -11 9
    1 -11 10
    1 -11 10
    1 -11 10
    1 -11 11
    1 -11 11
    1 -11 11
    1 -11 12
    1 -11 12
    1 -11 12
    1 -11 13
    1 -11 13
    1 -11 13
    1 -11 14
    1 -11 14
    1 -11 15
    1 -11 15
    1 -11 16
    1 -11 16
    1 -11 17
    1 -11 17
    1 -11 18
    1 -11 18
    1 -11 19
    1 -11 19
    1 -11 20
    1 -11 20
    1 -10 -17
    1 -10 -16
    1 -10 -16
    1 -10 -15
    -1 10 15
    1 -10 -15
    1 -10 -14
    -1 10 14
    1 -10 -14
    1 -10 -13
    -1 10 13
    1 -10 -13
    1 -10 -12
    -1 10 12
    1 -10 -12
    1 -10 -11
    -1 10 11
    1 -10 -11
    1 -10 -10
    -1 10 10
    1 -10 -10
    1 -10 -9
    -1 10 9
    1 -10 -9
    1 -10 -8
    -1 10 8
    1 -10 -8
    1 -10 -7
    1 -10 -7
    1 -10 -6
    1 -10 -6
    1 -10 -5
    1 -10 -5
    1 -10 -4
    -1 10 4
    1 -10 -4
    -1 10 3
    1 -10 -3
    -1 10 3
    1 -10 -3
    -1 10 2
    1 -10 -2
    -1 10 2
    1 -10 -2
    -1 10 1
    -1 10 1
    1 -10 -1
    -1 10 0
    -1 10 0
    1 -10 0
    -1 10 -1
    -1 10 -1
    1 -10 1
    -1 10 -2
    1 -10 2
    1 -10 2
    1 -10 3
    -1 10 -3
    1 -10 3
    1 -10 4
    -1 10 -4
    1 -10 4
    1 -10 4
    1 -10 5
    -1 10 -5
    1 -10 5
    1 -10 5
    1 -10 6
    -1 10 -6
    1 -10 6
    1 -10 6
    1 -10 7
    -1 10 -7
    1 -10 7
    1 -10 7
    1 -10 8
    1 -10 8
    1 -10 8
    1 -10 9
    1 -10 9
    1 -10 9
    1 -10 10
    1 -10 10
    1 -10 10
    1 -10 11
    1 -10 11
    1 -10 11
    1 -10 12
    1 -10 12
    1 -10 13
    1 -10 13
    1 -10 14
    1 -10 14
    1 -10 15
    1 -10 15
    1 -10 16
    1 -10 16
    1 -10 17
    1 -10 17
    1 -10 18
    1 -10 18
    1 -10 19
    1 -10 19
    1 -10 20
    1 -10 20
    1 -9 -17
    -1 9 17
    1 -9 -16
    -1 9 16
    1 -9 -16
    1 -9 -15
    -1 9 15
    1 -9 -15
    1 -9 -14
    -1 9 14
    1 -9 -14
    1 -9 -13
    -1 9 13
    1 -9 -13
    1 -9 -12
    -1 9 12
    1 -9 -12
    1 -9 -11
    -1 9 11
    1 -9 -11
    1 -9 -10
    -1 9 10
    1 -9 -9
    -1 9 9
    1 -9 -9
    1 -9 -8
    -1 9 8
    1 -9 -8
    1 -9 -7
    1 -9 -7
    1 -9 -6
    1 -9 -6
    1 -9 -5
    1 -9 -5
    1 -9 -4
    1 -9 -4
    -1 9 3
    1 -9 -3
    -1 9 3
    1 -9 -3
    -1 9 2
    1 -9 -2
    -1 9 2
    1 -9 -2
    -1 9 1
    -1 9 1
    1 -9 -1
    -1 9 0
    -1 9 0
    1 -9 0
    -1 9 -1
    -1 9 -1
    1 -9 1
    1 -9 2
    -1 9 -2
    -1 9 -2
    1 -9 2
    -1 9 -3
    1 -9 3
    1 -9 3
    -1 9 -3
    1 -9 3
    -1 9 -4
    1 -9 4
    1 -9 4
    1 -9 4
    1 -9 5
    -1 9 -5
    1 -9 5
    1 -9 5
    -1 9 -6
    1 -9 6
    1 -9 6
    1 -9 6
    1 -9 7
    1 -9 7
    1 -9 7
    1 -9 8
    1 -9 8
    1 -9 8
    1 -9 9
    1 -9 9
    1 -9 9
    1 -9 10
    1 -9 10
    1 -9 11
    1 -9 11
    1 -9 12
    1 -9 12
    1 -9 13
    1 -9 13
    1 -9 14
    1 -9 14
    1 -9 15
    1 -9 15
    1 -9 16
    1 -9 16
    1 -9 17
    1 -9 17
    1 -9 18
    1 -9 18
    1 -9 19
    1 -9 19
    1 -9 20
    1 -9 20
    1 -9 21
    1 -9 21
    1 -8 -18
    -1 8 18
    1 -8 -17
    -1 8 17
    1 -8 -16
    -1 8 16
    1 -8 -15
    -1 8 15
    1 -8 -15
    1 -8 -14
    -1 8 14
    1 -8 -14
    1 -8 -13
    -1 8 13
    1 -8 -13
    1 -8 -12
    -1 8 12
    1 -8 -12
    1 -8 -11
    -1 8 11
    1 -8 -11
    1 -8 -10
    -1 8 10
    1 -8 -10
    1 -8 -9
    -1 8 9
    1 -8 -9
    1 -8 -8
    -1 8 8
    1 -8 -8
    1 -8 -7
    -1 8 7
    1 -8 -7
    1 -8 -6
    1 -8 -6
    1 -8 -5
    1 -8 -5
    1 -8 -4
    1 -8 -4
    1 -8 -3
    1 -8 -3
    -1 8 2
    -1 8 2
    1 -8 -2
    -1 8 1
    -1 8 1
    1 -8 -1
    -1 8 0
    -1 8 0
    1 -8 0
    -1 8 -1
    -1 8 -1
    1 -8 1
    -1 8 -2
    1 -8 2
    1 -8 2
    -1 8 -2
    1 -8 2
    -1 8 -3
    1 -8 3
    -1 8 -3
    1 -8 3
    1 -8 3
    -1 8 -4
    1 -8 4
    1 -8 4
    -1 8 -4
    -1 8 -5
    1 -8 5
    1 -8 5
    1 -8 5
    1 -8 6
    1 -8 6
    1 -8 7
    1 -8 7
    1 -8 7
    1 -8 8
    1 -8 8
    1 -8 9
    1 -8 9
    1 -8 10
    1 -8 10
    1 -8 11
    1 -8 11
    1 -8 12
    1 -8 12
    1 -8 13
    1 -8 13
    1 -8 14
    1 -8 14
    1 -8 15
    1 -8 15
    1 -8 16
    1 -8 16
    1 -8 17
    1 -8 17
    1 -8 18
    1 -8 18
    1 -8 19
    1 -8 19
    1 -8 20
    1 -8 20
    1 -8 21
    1 -8 21
    -1 7 19
    1 -7 -19
    -1 7 19
    1 -7 -18
    -1 7 18
    1 -7 -17
    -1 7 17
    1 -7 -16
    -1 7 16
    1 -7 -15
    -1 7 15
    1 -7 -15
    1 -7 -14
    -1 7 14
    1 -7 -14
    1 -7 -13
    -1 7 13
    1 -7 -13
    1 -7 -12
    -1 7 12
    1 -7 -12
    1 -7 -11
    -1 7 11
    1 -7 -11
    1 -7 -10
    -1 7 10
    1 -7 -10
    1 -7 -9
    -1 7 9
    1 -7 -9
    1 -7 -8
    -1 7 8
    1 -7 -8
    1 -7 -7
    -1 7 7
    1 -7 -7
    1 -7 -6
    1 -7 -6
    1 -7 -5
    1 -7 -5
    1 -7 -4
    1 -7 -4
    1 -7 -3
    1 -7 -3
    -1 7 2
    -1 7 2
    1 -7 -2
    -1 7 1
    -1 7 1
    1 -7 -1
    -1 7 0
    -1 7 0
    1 -7 0
    -1 7 -1
    -1 7 -1
    1 -7 1
    -1 7 -1
    1 -7 1
    -1 7 -2
    1 -7 2
    -1 7 -2
    1 -7 2
    1 -7 2
    -1 7 -2
    -1 7 -3
    1 -7 3
    -1 7 -3
    1 -7 3
    1 -7 3
    -1 7 -4
    1 -7 4
    -1 7 -4
    1 -7 4
    1 -7 4
    1 -7 5
    -1 7 -5
    1 -7 5
    1 -7 5
    1 -7 6
    1 -7 6
    1 -7 6
    1 -7 7
    1 -7 7
    1 -7 8
    1 -7 8
    1 -7 9
    1 -7 9
    1 -7 10
    1 -7 10
    1 -7 11
    1 -7 11
    1 -7 12
    1 -7 12
    1 -7 13
    1 -7 13
    1 -7 14
    1 -7 14
    1 -7 15
    1 -7 15
    1 -7 16
    1 -7 16
    1 -7 17
    1 -7 17
    1 -7 18
    1 -7 18
    1 -7 19
    1 -7 19
    1 -7 20
    1 -7 20
    1 -7 21
    1 -7 21
    -1 6 19
    -1 6 19
    1 -6 -19
    -1 6 18
    -1 6 18
    1 -6 -17
    -1 6 17
    1 -6 -16
    -1 6 16
    1 -6 -15
    -1 6 15
    1 -6 -14
    -1 6 14
    1 -6 -14
    1 -6 -13
    -1 6 13
    1 -6 -13
    1 -6 -12
    -1 6 12
    1 -6 -12
    1 -6 -11
    -1 6 11
    1 -6 -11
    1 -6 -10
    -1 6 10
    1 -6 -10
    1 -6 -9
    -1 6 9
    1 -6 -9
    1 -6 -8
    -1 6 8
    1 -6 -8
    1 -6 -7
    -1 6 7
    1 -6 -7
    1 -6 -6
    -1 6 6
    1 -6 -6
    1 -6 -5
    1 -6 -5
    1 -6 -4
    1 -6 -4
    1 -6 -3
    1 -6 -3
    -1 6 3
    -1 6 2
    -1 6 2
    1 -6 -2
    -1 6 1
    -1 6 1
    -1 6 1
    1 -6 -1
    -1 6 0
    -1 6 0
    -1 6 0
    1 -6 0
    1 -6 1
    -1 6 -1
    -1 6 -1
    1 -6 1
    -1 6 -1
    1 -6 1
    -1 6 -2
    1 -6 2
    1 -6 2
    -1 6 -2
    -1 6 -2
    1 -6 2
    -1 6 -3
    1 -6 3
    -1 6 -3
    1 -6 3
    1 -6 3
    1 -6 4
    -1 6 -4
    1 -6 4
    1 -6 4
    1 -6 5
    -1 6 -5
    1 -6 5
    1 -6 5
    1 -6 6
    1 -6 6
    -1 6 -6
    1 -6 7
    1 -6 7
    1 -6 8
    1 -6 8
    1 -6 9
    1 -6 9
    1 -6 10
    1 -6 10
    1 -6 11
    1 -6 11
    1 -6 12
    1 -6 12
    1 -6 13
    1 -6 13
    1 -6 14
    1 -6 14
    1 -6 15
    1 -6 15
    1 -6 16
    1 -6 16
    1 -6 17
    1 -6 17
    1 -6 18
    1 -6 18
    1 -6 19
    1 -6 19
    1 -6 20
    1 -6 20
    1 -6 21
    1 -6 21
    -1 5 20
    -1 5 20
    -1 5 19
    -1 5 19
    1 -5 -19
    -1 5 18
    -1 5 18
    1 -5 -18
    -1 5 17
    1 -5 -17
    -1 5 17
    1 -5 -16
    -1 5 16
    1 -5 -15
    -1 5 15
    1 -5 -14
    -1 5 14
    1 -5 -13
    -1 5 13
    1 -5 -13
    1 -5 -12
    -1 5 12
    1 -5 -12
    1 -5 -11
    -1 5 11
    1 -5 -11
    1 -5 -10
    -1 5 10
    1 -5 -10
    -1 5 9
    1 -5 -9
    -1 5 9
    1 -5 -9
    -1 5 8
    1 -5 -8
    -1 5 8
    1 -5 -8
    1 -5 -7
    -1 5 7
    -1 5 7
    1 -5 -7
    1 -5 -6
    -1 5 6
    1 -5 -6
    1 -5 -5
    -1 5 5
    1 -5 -5
    -1 5 5
    1 -5 -4
    -1 5 4
    1 -5 -4
    1 -5 -3
    -1 5 3
    1 -5 -3
    -1 5 2
    1 -5 -2
    -1 5 2
    -1 5 1
    -1 5 1
    -1 5 1
    1 -5 -1
    1 -5 0
    -1 5 0
    -1 5 0
    1 -5 0
    1 -5 1
    -1 5 -1
    1 -5 1
    -1 5 -1
    1 -5 2
    -1 5 -2
    1 -5 2
    -1 5 -2
    1 -5 2
    1 -5 3
    1 -5 3
    -1 5 -3
    1 -5 3
    1 -5 4
    1 -5 4
    -1 5 -4
    1 -5 5
    -1 5 -5
    1 -5 5
    1 -5 6
    -1 5 -6
    1 -5 6
    1 -5 7
    1 -5 7
    1 -5 8
    1 -5 8
    1 -5 9
    1 -5 9
    1 -5 10
    1 -5 10
    1 -5 11
    1 -5 11
    1 -5 12
    1 -5 12
    1 -5 13
    1 -5 13
    1 -5 14
    1 -5 14
    1 -5 15
    1 -5 15
    1 -5 16
    1 -5 16
    1 -5 17
    1 -5 17
    1 -5 18
    1 -5 18
    1 -5 19
    1 -5 19
    1 -5 20
    1 -5 20
    1 -5 21
    1 -5 21
    1 -5 22
    1 -5 22
    -1 4 21
    -1 4 21
    -1 4 20
    -1 4 20
    1 -4 -20
    -1 4 19
    -1 4 19
    1 -4 -19
    -1 4 18
    -1 4 18
    1 -4 -18
    -1 4 17
    -1 4 17
    1 -4 -17
    -1 4 16
    1 -4 -16
    -1 4 16
    1 -4 -15
    -1 4 15
    1 -4 -14
    -1 4 14
    1 -4 -13
    -1 4 13
    1 -4 -13
    1 -4 -12
    -1 4 12
    1 -4 -12
    -1 4 11
    1 -4 -11
    -1 4 11
    -1 4 10
    1 -4 -10
    -1 4 10
    1 -4 -10
    1 -4 -9
    -1 4 9
    -1 4 9
    1 -4 -9
    -1 4 8
    -1 4 8
    1 -4 -8
    1 -4 -7
    -1 4 7
    -1 4 7
    1 -4 -7
    -1 4 6
    1 -4 -6
    -1 4 6
    -1 4 6
    1 -4 -5
    -1 4 5
    1 -4 -5
    -1 4 5
    1 -4 -4
    -1 4 4
    1 -4 -4
    -1 4 4
    1 -4 -3
    1 -4 -3
    -1 4 3
    -1 4 2
    1 -4 -2
    -1 4 2
    -1 4 1
    -1 4 1
    1 -4 -1
    -1 4 0
    1 -4 0
    -1 4 0
    1 -4 0
    -1 4 -1
    1 -4 1
    1 -4 1
    -1 4 -1
    1 -4 2
    1 -4 2
    -1 4 -2
    1 -4 2
    1 -4 3
    1 -4 3
    -1 4 -3
    1 -4 4
    1 -4 4
    -1 4 -4
    1 -4 5
    1 -4 5
    -1 4 -5
    1 -4 6
    -1 4 -6
    -1 4 -7
    1 -4 7
    1 -4 7
    1 -4 8
    1 -4 9
    1 -4 10
    1 -4 11
    1 -4 12
    1 -4 12
    1 -4 13
    1 -4 13
    1 -4 14
    1 -4 14
    1 -4 15
    1 -4 15
    1 -4 16
    1 -4 16
    1 -4 17
    1 -4 17
    1 -4 18
    1 -4 18
    1 -4 19
    1 -4 19
    1 -4 20
    1 -4 20
    1 -4 21
    1 -4 21
    1 -4 22
    1 -4 22
    -1 3 21
    -1 3 21
    -1 3 20
    -1 3 20
    1 -3 -20
    -1 3 19
    -1 3 19
    1 -3 -19
    -1 3 18
    -1 3 18
    1 -3 -18
    -1 3 17
    -1 3 17
    1 -3 -17
    -1 3 16
    -1 3 16
    1 -3 -16
    -1 3 15
    -1 3 15
    1 -3 -15
    -1 3 14
    -1 3 14
    1 -3 -14
    -1 3 13
    1 -3 -13
    1 -3 -12
    -1 3 12
    1 -3 -12
    -1 3 12
    -1 3 11
    1 -3 -11
    -1 3 11
    1 -3 -11
    1 -3 -11
    1 -3 -10
    -1 3 10
    1 -3 -10
    -1 3 10
    1 -3 -10
    -1 3 9
    1 -3 -9
    1 -3 -9
    -1 3 9
    1 -3 -9
    -1 3 8
    1 -3 -8
    -1 3 8
    1 -3 -8
    1 -3 -8
    1 -3 -7
    -1 3 7
    1 -3 -7
    -1 3 7
    1 -3 -7
    -1 3 7
    -1 3 6
    1 -3 -6
    -1 3 6
    -1 3 6
    1 -3 -6
    -1 3 5
    1 -3 -5
    -1 3 5
    1 -3 -5
    -1 3 5
    1 -3 -4
    -1 3 4
    1 -3 -4
    -1 3 4
    1 -3 -3
    1 -3 -3
    -1 3 3
    -1 3 2
    1 -3 -2
    1 -3 -1
    -1 3 1
    1 -3 0
    -1 3 0
    1 -3 0
    -1 3 0
    -1 3 -1
    1 -3 1
    -1 3 -2
    1 -3 2
    -1 3 -3
    1 -3 3
    -1 3 -4
    1 -3 4
    1 -3 5
    -1 3 -5
    1 -3 5
    -1 3 -6
    1 -3 6
    1 -3 6
    1 -3 7
    -1 3 -7
    1 -3 7
    1 -3 8
    1 -3 9
    1 -3 10
    1 -3 11
    1 -3 12
    1 -3 13
    1 -3 14
    1 -3 15
    1 -3 16
    1 -3 16
    1 -3 17
    1 -3 17
    1 -3 18
    1 -3 18
    1 -3 19
    1 -3 19
    1 -3 20
    1 -3 20
    1 -3 21
    1 -3 21
    1 -3 22
    1 -3 22
    -1 2 21
    -1 2 21
    -1 2 20
    -1 2 20
    -1 2 19
    -1 2 19
    1 -2 -19
    -1 2 18
    -1 2 18
    1 -2 -18
    -1 2 17
    -1 2 17
    1 -2 -17
    -1 2 16
    -1 2 16
    1 -2 -16
    -1 2 15
    -1 2 15
    1 -2 -15
    -1 2 14
    -1 2 14
    1 -2 -14
    -1 2 13
    -1 2 13
    -1 2 13
    1 -2 -13
    -1 2 12
    -1 2 12
    1 -2 -12
    -1 2 12
    -1 2 11
    1 -2 -11
    -1 2 11
    1 -2 -11
    -1 2 11
    -1 2 10
    1 -2 -10
    -1 2 10
    1 -2 -10
    -1 2 10
    1 -2 -10
    1 -2 -9
    -1 2 9
    -1 2 9
    1 -2 -9
    1 -2 -9
    -1 2 9
    -1 2 8
    1 -2 -8
    1 -2 -8
    -1 2 8
    -1 2 8
    1 -2 -8
    -1 2 7
    1 -2 -7
    1 -2 -7
    -1 2 7
    -1 2 7
    1 -2 -7
    -1 2 6
    -1 2 6
    1 -2 -6
    -1 2 6
    1 -2 -6
    1 -2 -6
    -1 2 6
    -1 2 5
    1 -2 -5
    -1 2 5
    1 -2 -5
    -1 2 5
    -1 2 5
    1 -2 -5
    -1 2 4
    1 -2 -4
    -1 2 4
    1 -2 -4
    1 -2 -4
    -1 2 4
    1 -2 -3
    -1 2 3
    -1 2 3
    1 -2 -3
    -1 2 2
    -1 2 2
    1 -2 -2
    1 -2 -1
    -1 2 1
    1 -2 0
    -1 2 0
    -1 2 0
    1 -2 0
    1 -2 1
    -1 2 -1
    1 -2 2
    -1 2 -2
    1 -2 3
    -1 2 -3
    1 -2 3
    1 -2 4
    -1 2 -4
    1 -2 4
    -1 2 -5
    1 -2 5
    1 -2 5
    -1 2 -6
    1 -2 6
    -1 2 -6
    1 -2 6
    -1 2 -7
    1 -2 7
    1 -2 7
    -1 2 -7
    -1 2 -8
    1 -2 8
    1 -2 9
    -1 2 -9
    1 -2 10
    -1 2 -10
    1 -2 11
    -1 2 -11
    1 -2 12
    -1 2 -12
    1 -2 13
    1 -2 14
    1 -2 15
    1 -2 16
    1 -2 17
    1 -2 18
    1 -2 18
    1 -2 19
    1 -2 19
    1 -2 20
    1 -2 20
    1 -2 21
    1 -2 21
    -1 1 22
    -1 1 22
    -1 1 21
    -1 1 21
    -1 1 20
    -1 1 20
    -1 1 19
    -1 1 19
    -1 1 18
    -1 1 18
    -1 1 17
    -1 1 17
    1 -1 -17
    -1 1 16
    -1 1 16
    1 -1 -16
    -1 1 15
    -1 1 15
    1 -1 -15
    -1 1 14
    -1 1 14
    1 -1 -14
    -1 1 13
    -1 1 13
    -1 1 13
    1 -1 -13
    -1 1 12
    -1 1 12
    -1 1 12
    1 -1 -12
    -1 1 11
    -1 1 11
    1 -1 -11
    1 -1 -11
    -1 1 11
    -1 1 10
    1 -1 -10
    -1 1 10
    1 -1 -10
    -1 1 10
    -1 1 9
    -1 1 9
    1 -1 -9
    -1 1 9
    1 -1 -9
    1 -1 -9
    -1 1 9
    -1 1 8
    1 -1 -8
    -1 1 8
    -1 1 8
    1 -1 -8
    -1 1 8
    1 -1 -8
    -1 1 7
    1 -1 -7
    -1 1 7
    -1 1 7
    1 -1 -7
    -1 1 7
    1 -1 -7
    -1 1 6
    1 -1 -6
    -1 1 6
    1 -1 -6
    -1 1 6
    1 -1 -6
    -1 1 6
    -1 1 5
    1 -1 -5
    -1 1 5
    1 -1 -5
    -1 1 5
    1 -1 -5
    -1 1 5
    -1 1 4
    1 -1 -4
    -1 1 4
    -1 1 4
    1 -1 -4
    -1 1 3
    1 -1 -3
    1 -1 -3
    -1 1 3
    1 -1 -3
    -1 1 3
    1 -1 -2
    -1 1 2
    -1 1 2
    1 -1 -2
    -1 1 1
    1 -1 -1
    1 -1 -1
    1 -1 0
    -1 1 0
    1 -1 0
    1 -1 0
    -1 1 -1
    1 -1 1
    -1 1 -1
    1 -1 1
    -1 1 -2
    1 -1 2
    -1 1 -2
    1 -1 2
    1 -1 3
    -1 1 -3
    1 -1 3
    -1 1 -3
    1 -1 4
    -1 1 -4
    -1 1 -4
    1 -1 5
    -1 1 -5
    1 -1 5
    -1 1 -5
    -1 1 -6
    1 -1 6
    1 -1 6
    -1 1 -6
    -1 1 -7
    1 -1 7
    -1 1 -7
    1 -1 7
    1 -1 8
    1 -1 8
    -1 1 -8
    1 -1 9
    -1 1 -9
    1 -1 10
    -1 1 -10
    1 -1 11
    -1 1 -11
    1 -1 12
    -1 1 -12
    1 -1 13
    -1 1 -13
    1 -1 14
    -1 1 -14
    1 -1 15
    -1 1 -15
    1 -1 16
    -1 1 -16
    1 -1 17
    1 -1 18
    1 -1 19
    1 -1 20
    1 -1 20
    1 -1 21
    1 -1 21
    -1 0 22
    -1 0 22
    -1 0 21
    -1 0 21
    -1 0 20
    -1 0 20
    -1 0 19
    -1 0 19
    -1 0 18
    -1 0 18
    -1 0 17
    -1 0 17
    -1 0 16
    -1 0 16
    -1 0 15
    -1 0 15
    -1 0 14
    -1 0 14
    -1 0 14
    -1 0 13
    -1 0 13
    1 0 -13
    -1 0 13
    -1 0 12
    -1 0 12
    1 0 -12
    -1 0 12
    -1 0 11
    1 0 -11
    -1 0 11
    -1 0 11
    -1 0 10
    1 0 -10
    -1 0 10
    -1 0 10
    1 0 -10
    -1 0 10
    -1 0 9
    1 0 -9
    -1 0 9
    1 0 -9
    -1 0 9
    -1 0 9
    -1 0 8
    -1 0 8
    1 0 -8
    -1 0 8
    1 0 -8
    -1 0 8
    -1 0 7
    -1 0 7
    1 0 -7
    1 0 -7
    -1 0 7
    -1 0 7
    -1 0 6
    1 0 -6
    -1 0 6
    -1 0 6
    1 0 -6
    1 0 -6
    -1 0 6
    -1 0 5
    1 0 -5
    1 0 -5
    -1 0 5
    1 0 -5
    -1 0 5
    -1 0 4
    1 0 -4
    1 0 -4
    -1 0 4
    1 0 -4
    -1 0 4
    1 0 -3
    -1 0 3
    1 0 -3
    -1 0 3
    1 0 -3
    -1 0 3
    1 0 -2
    -1 0 2
    1 0 -2
    -1 0 2
    -1 0 1
    -1 0 1
    1 0 -1
    1 0 0
    -1 0 0
    1 0 0
    -1 0 0
    -1 0 -1
    1 0 1
    1 0 2
    1 0 2
    -1 0 -2
    1 0 3
    1 0 3
    -1 0 -3
    1 0 4
    -1 0 -4
    1 0 4
    -1 0 -4
    -1 0 -5
    1 0 5
    -1 0 -5
    1 0 6
    -1 0 -6
    -1 0 -6
    1 0 6
    1 0 7
    -1 0 -7
    1 0 7
    -1 0 -7
    1 0 8
    -1 0 -8
    1 0 9
    -1 0 -9
    1 0 10
    -1 0 -10
    1 0 11
    -1 0 -11
    1 0 12
    -1 0 -12
    1 0 13
    -1 0 -13
    1 0 14
    -1 0 -14
    1 0 15
    -1 0 -15
    1 0 16
    -1 0 -16
    1 0 17
    -1 0 -17
    1 0 18
    -1 0 -18
    1 0 19
    -1 0 -19
    1 0 20
    1 0 21
    1 0 21
    -1 -1 22
    -1 -1 22
    -1 -1 21
    -1 -1 21
    -1 -1 20
    -1 -1 20
    -1 -1 19
    -1 -1 19
    -1 -1 18
    -1 -1 18
    -1 -1 17
    -1 -1 17
    -1 -1 16
    -1 -1 16
    -1 -1 15
    -1 -1 15
    -1 -1 14
    -1 -1 14
    -1 -1 14
    -1 -1 13
    -1 -1 13
    -1 -1 13
    -1 -1 12
    -1 -1 12
    -1 -1 12
    -1 -1 11
    -1 -1 11
    -1 -1 11
    -1 -1 11
    -1 -1 10
    -1 -1 10
    1 1 -10
    -1 -1 10
    -1 -1 10
    -1 -1 9
    -1 -1 9
    1 1 -9
    -1 -1 9
    -1 -1 9
    -1 -1 8
    -1 -1 8
    -1 -1 8
    1 1 -8
    -1 -1 8
    1 1 -7
    -1 -1 7
    -1 -1 7
    1 1 -7
    -1 -1 7
    -1 -1 7
    1 1 -6
    -1 -1 6
    -1 -1 6
    1 1 -6
    -1 -1 6
    -1 -1 5
    1 1 -5
    -1 -1 5
    1 1 -5
    -1 -1 5
    -1 -1 5
    1 1 -4
    -1 -1 4
    -1 -1 4
    1 1 -4
    -1 -1 4
    1 1 -3
    -1 -1 3
    1 1 -3
    1 1 -2
    -1 -1 2
    -1 -1 2
    1 1 -2
    1 1 -1
    -1 -1 1
    1 1 -1
    -1 -1 1
    -1 -1 0
    1 1 0
    -1 -1 0
    1 1 0
    1 1 1
    -1 -1 -1
    1 1 1
    1 1 2
    -1 -1 -2
    1 1 3
    -1 -1 -3
    1 1 4
    1 1 4
    -1 -1 -4
    1 1 5
    1 1 5
    -1 -1 -5
    1 1 6
    1 1 6
    -1 -1 -6
    1 1 7
    -1 -1 -7
    1 1 7
    1 1 8
    -1 -1 -8
    1 1 9
    -1 -1 -9
    1 1 10
    -1 -1 -10
    1 1 11
    -1 -1 -11
    1 1 12
    -1 -1 -12
    1 1 13
    -1 -1 -13
    1 1 14
    -1 -1 -14
    1 1 15
    -1 -1 -15
    1 1 16
    -1 -1 -16
    1 1 17
    -1 -1 -17
    1 1 18
    -1 -1 -18
    1 1 19
    -1 -1 -19
    1 1 20
    -1 -1 -20
    1 1 21
    -1 -1 -21
    -1 -2 22
    -1 -2 22
    -1 -2 21
    -1 -2 21
    -1 -2 20
    -1 -2 20
    -1 -2 19
    -1 -2 19
    -1 -2 18
    -1 -2 18
    -1 -2 17
    -1 -2 17
    -1 -2 16
    -1 -2 16
    -1 -2 15
    -1 -2 15
    -1 -2 14
    -1 -2 14
    -1 -2 14
    -1 -2 13
    -1 -2 13
    -1 -2 13
    -1 -2 12
    -1 -2 12
    -1 -2 12
    -1 -2 11
    -1 -2 11
    -1 -2 11
    -1 -2 10
    -1 -2 10
    -1 -2 10
    -1 -2 10
    -1 -2 9
    -1 -2 9
    -1 -2 9
    1 2 -9
    -1 -2 9
    1 2 -8
    -1 -2 8
    -1 -2 8
    1 2 -8
    -1 -2 8
    -1 -2 8
    1 2 -7
    -1 -2 7
    1 2 -7
    -1 -2 7
    -1 -2 7
    1 2 -6
    -1 -2 6
    1 2 -6
    -1 -2 6
    1 2 -5
    1 2 -5
    -1 -2 5
    1 2 -4
    -1 -2 4
    1 2 -4
    -1 -2 4
    1 2 -3
    -1 -2 3
    1 2 -3
    -1 -2 3
    -1 -2 2
    1 2 -2
    1 2 -2
    -1 -2 2
    -1 -2 1
    1 2 -1
    -1 -2 1
    1 2 -1
    -1 -2 0
    1 2 0
    1 2 0
    -1 -2 0
    1 2 0
    1 2 1
    -1 -2 -1
    1 2 1
    1 2 1
    1 2 2
    1 2 2
    -1 -2 -3
    1 2 3
    1 2 3
    -1 -2 -4
    1 2 4
    1 2 4
    1 2 5
    -1 -2 -5
    1 2 5
    1 2 5
    -1 -2 -6
    1 2 6
    1 2 6
    1 2 6
    1 2 7
    -1 -2 -7
    1 2 8
    -1 -2 -8
    1 2 9
    -1 -2 -9
    1 2 10
    -1 -2 -10
    1 2 11
    -1 -2 -11
    1 2 12
    -1 -2 -12
    1 2 13
    -1 -2 -13
    1 2 14
    -1 -2 -14
    1 2 15
    -1 -2 -15
    1 2 16
    -1 -2 -16
    1 2 17
    -1 -2 -17
    1 2 18
    -1 -2 -18
    1 2 19
    -1 -2 -19
    1 2 20
    -1 -2 -20
    -1 -3 22
    -1 -3 22
    -1 -3 21
    -1 -3 21
    -1 -3 20
    -1 -3 20
    -1 -3 19
    -1 -3 19
    -1 -3 18
    -1 -3 18
    -1 -3 17
    -1 -3 17
    -1 -3 16
    -1 -3 16
    -1 -3 15
    -1 -3 15
    -1 -3 14
    -1 -3 14
    -1 -3 13
    -1 -3 13
    -1 -3 13
    -1 -3 12
    -1 -3 12
    -1 -3 12
    -1 -3 12
    -1 -3 11
    -1 -3 11
    -1 -3 11
    -1 -3 11
    -1 -3 10
    -1 -3 10
    -1 -3 10
    -1 -3 9
    1 3 -9
    -1 -3 9
    -1 -3 9
    -1 -3 8
    -1 -3 8
    1 3 -8
    -1 -3 7
    1 3 -7
    1 3 -7
    -1 -3 7
    -1 -3 6
    1 3 -6
    -1 -3 6
    1 3 -6
    -1 -3 5
    -1 -3 5
    1 3 -5
    1 3 -4
    -1 -3 4
    1 3 -4
    -1 -3 4
    -1 -3 4
    -1 -3 3
    1 3 -3
    -1 -3 3
    1 3 -3
    1 3 -3
    -1 -3 3
    -1 -3 2
    -1 -3 2
    1 3 -2
    -1 -3 2
    1 3 -2
    1 3 -1
    -1 -3 1
    1 3 -1
    -1 -3 1
    -1 -3 1
    1 3 -1
    1 3 0
    -1 -3 0
    -1 -3 0
    1 3 0
    -1 -3 0
    1 3 1
    1 3 1
    -1 -3 -1
    1 3 2
    -1 -3 -2
    1 3 2
    1 3 3
    -1 -3 -3
    1 3 3
    -1 -3 -3
    1 3 4
    -1 -3 -4
    1 3 4
    -1 -3 -5
    1 3 5
    1 3 5
    1 3 6
    -1 -3 -6
    1 3 6
    1 3 7
    -1 -3 -7
    1 3 8
    -1 -3 -8
    1 3 9
    -1 -3 -9
    1 3 10
    -1 -3 -10
    1 3 11
    -1 -3 -11
    1 3 12
    -1 -3 -12
    1 3 13
    -1 -3 -13
    1 3 14
    -1 -3 -14
    1 3 15
    -1 -3 -15
    1 3 16
    -1 -3 -16
    1 3 17
    -1 -3 -17
    1 3 18
    -1 -3 -18
    1 3 19
    -1 -3 -19
    1 3 20
    -1 -3 -20
    -1 -4 22
    -1 -4 22
    -1 -4 21
    -1 -4 21
    -1 -4 20
    -1 -4 20
    -1 -4 19
    -1 -4 19
    -1 -4 18
    -1 -4 18
    -1 -4 17
    -1 -4 17
    -1 -4 16
    -1 -4 16
    -1 -4 15
    -1 -4 15
    -1 -4 14
    -1 -4 14
    -1 -4 13
    -1 -4 13
    -1 -4 13
    -1 -4 12
    -1 -4 12
    -1 -4 12
    -1 -4 11
    -1 -4 11
    -1 -4 11
    -1 -4 10
    -1 -4 10
    -1 -4 9
    -1 -4 9
    -1 -4 8
    -1 -4 8
    1 4 -8
    1 4 -7
    -1 -4 7
    -1 -4 7
    1 4 -7
    1 4 -6
    -1 -4 6
    1 4 -6
    -1 -4 6
    -1 -4 5
    1 4 -5
    1 4 -5
    -1 -4 5
    -1 -4 5
    -1 -4 4
    1 4 -4
    1 4 -4
    -1 -4 4
    -1 -4 3
    1 4 -3
    -1 -4 3
    1 4 -3
    -1 -4 3
    1 4 -3
    -1 -4 2
    -1 -4 2
    1 4 -2
    -1 -4 2
    1 4 -2
    -1 -4 1
    1 4 -1
    -1 -4 1
    1 4 -1
    1 4 -1
    -1 -4 1
    -1 -4 0
    1 4 0
    -1 -4 0
    1 4 0
    1 4 0
    1 4 1
    -1 -4 -1
    1 4 1
    1 4 1
    -1 -4 -1
    1 4 2
    -1 -4 -2
    1 4 2
    -1 -4 -2
    1 4 3
    -1 -4 -3
    -1 -4 -3
    1 4 3
    1 4 4
    -1 -4 -4
    1 4 4
    -1 -4 -4
    1 4 5
    -1 -4 -5
    1 4 5
    -1 -4 -5
    -1 -4 -6
    1 4 7
    -1 -4 -7
    1 4 8
    -1 -4 -8
    1 4 9
    -1 -4 -9
    1 4 10
    -1 -4 -10
    1 4 11
    -1 -4 -11
    1 4 12
    -1 -4 -12
    1 4 13
    -1 -4 -13
    1 4 14
    -1 -4 -14
    1 4 15
    -1 -4 -15
    1 4 16
    -1 -4 -16
    1 4 17
    -1 -4 -17
    1 4 18
    -1 -4 -18
    1 4 19
    -1 -4 -19
    1 4 20
    -1 -4 -20
    -1 -5 22
    -1 -5 22
    -1 -5 21
    -1 -5 21
    -1 -5 20
    -1 -5 20
    -1 -5 19
    -1 -5 19
    -1 -5 18
    -1 -5 18
    -1 -5 17
    -1 -5 17
    -1 -5 16
    -1 -5 16
    -1 -5 15
    -1 -5 15
    -1 -5 14
    -1 -5 14
    -1 -5 13
    -1 -5 13
    -1 -5 12
    -1 -5 12
    -1 -5 12
    -1 -5 11
    -1 -5 11
    -1 -5 10
    -1 -5 10
    -1 -5 9
    -1 -5 9
    -1 -5 8
    -1 -5 8
    -1 -5 7
    1 5 -7
    1 5 -7
    -1 -5 7
    1 5 -6
    -1 -5 6
    1 5 -6
    -1 -5 6
    -1 -5 6
    -1 -5 5
    1 5 -5
    1 5 -5
    -1 -5 5
    -1 -5 4
    1 5 -4
    1 5 -4
    -1 -5 4
    1 5 -4
    1 5 -3
    -1 -5 3
    -1 -5 3
    1 5 -3
    1 5 -3
    -1 -5 3
    -1 -5 2
    1 5 -2
    -1 -5 2
    -1 -5 2
    1 5 -2
    -1 -5 1
    1 5 -1
    -1 -5 1
    -1 -5 1
    1 5 -1
    1 5 0
    -1 -5 0
    -1 -5 0
    1 5 0
    1 5 0
    -1 -5 0
    1 5 1
    -1 -5 -1
    1 5 1
    -1 -5 -1
    1 5 1
    1 5 2
    -1 -5 -2
    1 5 2
    -1 -5 -2
    1 5 2
    -1 -5 -3
    1 5 3
    -1 -5 -3
    1 5 3
    -1 -5 -4
    -1 -5 -4
    1 5 4
    -1 -5 -5
    -1 -5 -5
    -1 -5 -6
    -1 -5 -6
    -1 -5 -7
    1 5 7
    -1 -5 -7
    1 5 8
    -1 -5 -8
    1 5 9
    -1 -5 -9
    1 5 10
    -1 -5 -10
    1 5 11
    -1 -5 -11
    1 5 12
    -1 -5 -12
    1 5 13
    -1 -5 -13
    1 5 14
    -1 -5 -14
    1 5 15
    -1 -5 -15
    1 5 16
    -1 -5 -16
    1 5 17
    -1 -5 -17
    1 5 18
    -1 -5 -18
    1 5 19
    -1 -5 -19
    -1 -6 22
    -1 -6 22
    -1 -6 21
    -1 -6 21
    -1 -6 20
    -1 -6 20
    -1 -6 19
    -1 -6 19
    -1 -6 18
    -1 -6 18
    -1 -6 17
    -1 -6 17
    -1 -6 16
    -1 -6 16
    -1 -6 15
    -1 -6 15
    -1 -6 14
    -1 -6 14
    -1 -6 13
    -1 -6 13
    -1 -6 12
    -1 -6 12
    -1 -6 11
    -1 -6 11
    -1 -6 10
    -1 -6 10
    -1 -6 9
    -1 -6 9
    -1 -6 8
    -1 -6 8
    -1 -6 8
    -1 -6 7
    -1 -6 7
    -1 -6 7
    -1 -6 6
    1 6 -6
    -1 -6 6
    -1 -6 6
    -1 -6 5
    1 6 -5
    1 6 -5
    -1 -6 5
    -1 -6 4
    1 6 -4
    -1 -6 4
    1 6 -4
    1 6 -3
    -1 -6 3
    -1 -6 3
    1 6 -3
    1 6 -3
    -1 -6 3
    -1 -6 2
    1 6 -2
    -1 -6 2
    1 6 -2
    -1 -6 2
    -1 -6 1
    -1 -6 1
    1 6 -1
    -1 -6 1
    1 6 -1
    -1 -6 0
    1 6 0
    1 6 0
    -1 -6 0
    1 6 0
    -1 -6 0
    -1 -6 -1
    1 6 1
    1 6 1
    1 6 1
    -1 -6 -1
    -1 -6 -2
    1 6 2
    -1 -6 -2
    1 6 2
    -1 -6 -3
    -1 -6 -3
    1 6 3
    -1 -6 -4
    -1 -6 -4
    -1 -6 -5
    -1 -6 -5
    -1 -6 -6
    -1 -6 -6
    -1 -6 -7
    -1 -6 -7
    -1 -6 -8
    1 6 8
    -1 -6 -8
    1 6 9
    -1 -6 -9
    1 6 10
    -1 -6 -10
    1 6 11
    -1 -6 -11
    1 6 12
    -1 -6 -12
    1 6 13
    -1 -6 -13
    1 6 14
    -1 -6 -14
    1 6 15
    -1 -6 -15
    1 6 16
    -1 -6 -16
    1 6 17
    -1 -6 -17
    1 6 18
    -1 -6 -18
    -1 -7 22
    -1 -7 22
    -1 -7 21
    -1 -7 21
    -1 -7 20
    -1 -7 20
    -1 -7 19
    -1 -7 19
    -1 -7 18
    -1 -7 18
    -1 -7 17
    -1 -7 17
    -1 -7 16
    -1 -7 16
    -1 -7 15
    -1 -7 15
    -1 -7 14
    -1 -7 14
    -1 -7 13
    -1 -7 13
    -1 -7 12
    -1 -7 12
    -1 -7 11
    -1 -7 11
    -1 -7 10
    -1 -7 10
    -1 -7 9
    -1 -7 9
    -1 -7 9
    -1 -7 8
    -1 -7 8
    -1 -7 8
    -1 -7 7
    -1 -7 7
    -1 -7 7
    -1 -7 6
    -1 -7 6
    -1 -7 5
    1 7 -5
    -1 -7 5
    1 7 -5
    -1 -7 4
    1 7 -4
    -1 -7 4
    1 7 -4
    -1 -7 3
    1 7 -3
    -1 -7 3
    -1 -7 3
    1 7 -3
    -1 -7 2
    1 7 -2
    -1 -7 2
    -1 -7 2
    1 7 -2
    -1 -7 1
    -1 -7 1
    1 7 -1
    1 7 -1
    -1 -7 1
    -1 -7 0
    1 7 0
    -1 -7 0
    -1 -7 0
    1 7 0
    -1 -7 -1
    1 7 1
    -1 -7 -1
    1 7 1
    -1 -7 -2
    -1 -7 -2
    -1 -7 -3
    -1 -7 -3
    -1 -7 -4
    -1 -7 -4
    -1 -7 -5
    -1 -7 -5
    -1 -7 -6
    -1 -7 -6
    -1 -7 -7
    -1 -7 -7
    -1 -7 -8
    -1 -7 -8
    -1 -7 -9
    1 7 9
    -1 -7 -9
    1 7 10
    -1 -7 -10
    1 7 11
    -1 -7 -11
    1 7 12
    -1 -7 -12
    1 7 13
    -1 -7 -13
    1 7 14
    -1 -7 -14
    1 7 15
    -1 -7 -15
    1 7 16
    -1 -7 -16
    1 7 17
    -1 -7 -17
    1 7 18
    -1 -7 -18
    -1 -8 22
    -1 -8 22
    -1 -8 21
    -1 -8 21
    -1 -8 20
    -1 -8 20
    -1 -8 19
    -1 -8 19
    -1 -8 18
    -1 -8 18
    -1 -8 17
    -1 -8 17
    -1 -8 16
    -1 -8 16
    -1 -8 15
    -1 -8 15
    -1 -8 14
    -1 -8 14
    -1 -8 13
    -1 -8 13
    -1 -8 12
    -1 -8 12
    -1 -8 11
    -1 -8 11
    -1 -8 11
    -1 -8 10
    -1 -8 10
    -1 -8 10
    -1 -8 9
    -1 -8 9
    -1 -8 9
    -1 -8 8
    -1 -8 8
    -1 -8 8
    -1 -8 7
    -1 -8 7
    -1 -8 6
    -1 -8 6
    -1 -8 5
    1 8 -5
    -1 -8 5
    -1 -8 4
    1 8 -4
    -1 -8 4
    -1 -8 3
    -1 -8 3
    -1 -8 3
    1 8 -3
    -1 -8 2
    -1 -8 2
    1 8 -2
    -1 -8 2
    -1 -8 1
    -1 -8 1
    -1 -8 1
    1 8 -1
    -1 -8 0
    1 8 0
    -1 -8 0
    -1 -8 -1
    -1 -8 -1
    -1 -8 -2
    -1 -8 -2
    -1 -8 -3
    -1 -8 -3
    -1 -8 -4
    -1 -8 -4
    -1 -8 -5
    -1 -8 -5
    -1 -8 -6
    -1 -8 -6
    -1 -8 -7
    -1 -8 -7
    -1 -8 -8
    -1 -8 -8
    -1 -8 -9
    1 8 9
    -1 -8 -9
    -1 -8 -10
    1 8 10
    -1 -8 -10
    1 8 11
    -1 -8 -11
    1 8 12
    -1 -8 -12
    1 8 13
    -1 -8 -13
    1 8 14
    -1 -8 -14
    1 8 15
    -1 -8 -15
    1 8 16
    -1 -8 -16
    1 8 17
    -1 -8 -17
    -1 -9 22
    -1 -9 22
    -1 -9 21
    -1 -9 21
    -1 -9 20
    -1 -9 20
    -1 -9 19
    -1 -9 19
    -1 -9 18
    -1 -9 18
    -1 -9 17
    -1 -9 17
    -1 -9 16
    -1 -9 16
    -1 -9 15
    -1 -9 15
    -1 -9 14
    -1 -9 14
    -1 -9 13
    -1 -9 13
    -1 -9 13
    -1 -9 12
    -1 -9 12
    -1 -9 12
    -1 -9 11
    -1 -9 11
    -1 -9 11
    -1 -9 10
    -1 -9 10
    -1 -9 10
    -1 -9 9
    -1 -9 9
    -1 -9 9
    -1 -9 8
    -1 -9 8
    -1 -9 7
    -1 -9 7
    -1 -9 6
    -1 -9 6
    -1 -9 5
    1 9 -5
    -1 -9 5
    -1 -9 4
    -1 -9 4
    1 9 -4
    -1 -9 4
    -1 -9 3
    -1 -9 3
    -1 -9 3
    1 9 -3
    -1 -9 2
    -1 -9 2
    -1 -9 2
    1 9 -2
    -1 -9 1
    -1 -9 1
    -1 -9 1
    -1 -9 0
    -1 -9 0
    -1 -9 -1
    -1 -9 -1
    -1 -9 -2
    -1 -9 -2
    -1 -9 -3
    -1 -9 -3
    -1 -9 -4
    -1 -9 -4
    -1 -9 -5
    -1 -9 -5
    -1 -9 -6
    -1 -9 -6
    -1 -9 -7
    -1 -9 -7
    -1 -9 -8
    -1 -9 -8
    -1 -9 -9
    -1 -9 -9
    -1 -9 -10
    1 9 10
    -1 -9 -10
    1 9 11
    -1 -9 -11
    1 9 12
    -1 -9 -12
    1 9 13
    -1 -9 -13
    1 9 14
    -1 -9 -14
    1 9 15
    -1 -9 -15
    1 9 16
    -1 -9 -16
    -1 -10 21
    -1 -10 21
    -1 -10 20
    -1 -10 20
    -1 -10 19
    -1 -10 19
    -1 -10 18
    -1 -10 18
    -1 -10 17
    -1 -10 17
    -1 -10 16
    -1 -10 16
    -1 -10 16
    -1 -10 15
    -1 -10 15
    -1 -10 15
    -1 -10 14
    -1 -10 14
    -1 -10 14
    -1 -10 13
    -1 -10 13
    -1 -10 13
    -1 -10 12
    -1 -10 12
    -1 -10 12
    -1 -10 11
    -1 -10 11
    -1 -10 11
    -1 -10 10
    -1 -10 10
    -1 -10 10
    -1 -10 9
    -1 -10 9
    -1 -10 8
    -1 -10 8
    -1 -10 7
    -1 -10 7
    -1 -10 6
    -1 -10 6
    -1 -10 5
    -1 -10 5
    -1 -10 4
    -1 -10 4
    -1 -10 4
    -1 -10 3
    -1 -10 3
    -1 -10 3
    -1 -10 2
    -1 -10 2
    -1 -10 2
    -1 -10 1
    -1 -10 1
    -1 -10 1
    -1 -10 0
    -1 -10 0
    -1 -10 -1
    -1 -10 -1
    -1 -10 -2
    -1 -10 -2
    -1 -10 -3
    -1 -10 -3
    -1 -10 -4
    -1 -10 -4
    -1 -10 -5
    -1 -10 -5
    -1 -10 -6
    -1 -10 -6
    -1 -10 -7
    -1 -10 -7
    -1 -10 -8
    -1 -10 -8
    -1 -10 -9
    -1 -10 -9
    -1 -10 -10
    1 10 10
    -1 -10 -10
    -1 -10 -11
    1 10 11
    -1 -10 -11
    1 10 12
    -1 -10 -12
    1 10 13
    -1 -10 -13
    1 10 14
    -1 -10 -14
    1 10 15
    -1 -10 -15
    -1 -11 21
    -1 -11 21
    -1 -11 20
    -1 -11 20
    -1 -11 19
    -1 -11 19
    -1 -11 19
    -1 -11 18
    -1 -11 18
    -1 -11 18
    -1 -11 17
    -1 -11 17
    -1 -11 17
    -1 -11 16
    -1 -11 16
    -1 -11 16
    -1 -11 15
    -1 -11 15
    -1 -11 15
    -1 -11 14
    -1 -11 14
    -1 -11 14
    -1 -11 13
    -1 -11 13
    -1 -11 13
    -1 -11 12
    -1 -11 12
    -1 -11 12
    -1 -11 11
    -1 -11 11
    -1 -11 11
    -1 -11 10
    -1 -11 10
    -1 -11 9
    -1 -11 9
    -1 -11 8
    -1 -11 8
    -1 -11 7
    -1 -11 7
    -1 -11 6
    -1 -11 6
    -1 -11 5
    -1 -11 5
    -1 -11 5
    -1 -11 4
    -1 -11 4
    -1 -11 4
    -1 -11 3
    -1 -11 3
    -1 -11 3
    -1 -11 2
    -1 -11 2
    -1 -11 2
    -1 -11 1
    -1 -11 1
    -1 -11 0
    -1 -11 0
    -1 -11 -1
    -1 -11 -1
    -1 -11 -2
    -1 -11 -2
    -1 -11 -3
    -1 -11 -3
    -1 -11 -4
    -1 -11 -4
    -1 -11 -5
    -1 -11 -5
    -1 -11 -6
    -1 -11 -6
    -1 -11 -7
    -1 -11 -7
    -1 -11 -8
    -1 -11 -8
    -1 -11 -9
    -1 -11 -9
    -1 -11 -10
    -1 -11 -10
    -1 -11 -11
    1 11 11
    -1 -11 -11
    -1 -11 -12
    1 11 12
    -1 -11 -13
    1 11 13
    -1 -11 -14
    1 11 14
    -1 -12 20
    -1 -12 20
    -1 -12 20
    -1 -12 19
    -1 -12 19
    -1 -12 19
    -1 -12 18
    -1 -12 18
    -1 -12 18
    -1 -12 17
    -1 -12 17
    -1 -12 17
    -1 -12 16
    -1 -12 16
    -1 -12 16
    -1 -12 15
    -1 -12 15
    -1 -12 15
    -1 -12 14
    -1 -12 14
    -1 -12 14
    -1 -12 13
    -1 -12 13
    -1 -12 13
    -1 -12 12
    -1 -12 12
    -1 -12 11
    -1 -12 11
    -1 -12 10
    -1 -12 10
    -1 -12 9
    -1 -12 9
    -1 -12 8
    -1 -12 8
    -1 -12 7
    -1 -12 7
    -1 -12 6
    -1 -12 6
    -1 -12 6
    -1 -12 5
    -1 -12 5
    -1 -12 5
    -1 -12 4
    -1 -12 4
    -1 -12 4
    -1 -12 3
    -1 -12 3
    -1 -12 3
    -1 -12 2
    -1 -12 2
    -1 -12 2
    -1 -12 1
    -1 -12 1
    -1 -12 0
    -1 -12 0
    -1 -12 -1
    -1 -12 -1
    -1 -12 -2
    -1 -12 -2
    -1 -12 -3
    -1 -12 -3
    -1 -12 -4
    -1 -12 -4
    -1 -12 -5
    -1 -12 -5
    -1 -12 -6
    -1 -12 -6
    -1 -12 -7
    -1 -12 -7
    -1 -12 -8
    -1 -12 -8
    -1 -12 -9
    -1 -12 -9
    -1 -12 -10
    1 12 10
    -1 -12 -10
    -1 -12 -11
    1 12 11
    -1 -12 -11
    -1 -12 -12
    1 12 12
    -1 -12 -13
    1 12 13
    -1 -13 19
    -1 -13 19
    -1 -13 19
    -1 -13 18
    -1 -13 18
    -1 -13 18
    -1 -13 17
    -1 -13 17
    -1 -13 17
    -1 -13 16
    -1 -13 16
    -1 -13 16
    -1 -13 15
    -1 -13 15
    -1 -13 15
    -1 -13 14
    -1 -13 14
    -1 -13 14
    -1 -13 13
    -1 -13 13
    -1 -13 12
    -1 -13 12
    -1 -13 11
    -1 -13 11
    -1 -13 10
    -1 -13 10
    -1 -13 9
    -1 -13 9
    -1 -13 8
    -1 -13 8
    -1 -13 7
    -1 -13 7
    -1 -13 6
    -1 -13 6
    -1 -13 6
    -1 -13 5
    -1 -13 5
    -1 -13 5
    -1 -13 4
    -1 -13 4
    -1 -13 4
    -1 -13 3
    -1 -13 3
    -1 -13 3
    -1 -13 2
    -1 -13 2
    -1 -13 1
    -1 -13 1
    -1 -13 0
    -1 -13 0
    -1 -13 -1
    -1 -13 -1
    -1 -13 -2
    -1 -13 -2
    -1 -13 -3
    -1 -13 -3
    -1 -13 -4
    -1 -13 -4
    -1 -13 -5
    -1 -13 -5
    -1 -13 -6
    -1 -13 -6
    -1 -13 -7
    -1 -13 -7
    -1 -13 -8
    -1 -13 -8
    -1 -13 -9
    -1 -13 -9
    -1 -13 -10
    1 13 10
    -1 -13 -10
    -1 -13 -11
    1 13 11
    -1 -13 -11
    -1 -13 -12
    -1 -13 -12
    1 13 12
    -1 -14 18
    -1 -14 18
    -1 -14 17
    -1 -14 17
    -1 -14 17
    -1 -14 16
    -1 -14 16
    -1 -14 16
    -1 -14 15
    -1 -14 15
    -1 -14 15
    -1 -14 14
    -1 -14 14
    -1 -14 13
    -1 -14 13
    -1 -14 12
    -1 -14 12
    -1 -14 11
    -1 -14 11
    -1 -14 10
    -1 -14 10
    -1 -14 9
    -1 -14 9
    -1 -14 8
    -1 -14 8
    -1 -14 7
    -1 -14 7
    -1 -14 7
    -1 -14 6
    -1 -14 6
    -1 -14 6
    -1 -14 5
    -1 -14 5
    -1 -14 5
    -1 -14 4
    -1 -14 4
    -1 -14 3
    -1 -14 3
    -1 -14 3
    -1 -14 2
    -1 -14 2
    -1 -14 1
    -1 -14 1
    -1 -14 0
    -1 -14 0
    -1 -14 -1
    -1 -14 -1
    -1 -14 -2
    -1 -14 -2
    -1 -14 -3
    -1 -14 -3
    -1 -14 -4
    -1 -14 -4
    -1 -14 -5
    -1 -14 -5
    -1 -14 -6
    -1 -14 -6
    -1 -14 -7
    -1 -14 -7
    -1 -14 -8
    -1 -14 -8
    -1 -14 -9
    -1 -14 -9
    -1 -14 -10
    1 14 10
    -1 -14 -10
    -1 -14 -11
    1 14 11
    -1 -14 -11
    -1 -15 17
    -1 -15 17
    -1 -15 16
    -1 -15 16
    -1 -15 15
    -1 -15 15
    -1 -15 14
    -1 -15 14
    -1 -15 13
    -1 -15 13
    -1 -15 12
    -1 -15 12
    -1 -15 11
    -1 -15 11
    -1 -15 10
    -1 -15 10
    -1 -15 9
    -1 -15 9
    -1 -15 8
    -1 -15 8
    -1 -15 8
    -1 -15 7
    -1 -15 7
    -1 -15 7
    -1 -15 6
    -1 -15 6
    -1 -15 6
    -1 -15 5
    -1 -15 5
    -1 -15 5
    -1 -15 4
    -1 -15 4
    -1 -15 4
    -1 -15 3
    -1 -15 3
    -1 -15 2
    -1 -15 2
    -1 -15 1
    -1 -15 1
    -1 -15 0
    -1 -15 0
    -1 -15 -1
    -1 -15 -1
    -1 -15 -2
    -1 -15 -2
    -1 -15 -3
    -1 -15 -3
    -1 -15 -4
    -1 -15 -4
    -1 -15 -5
    -1 -15 -5
    -1 -15 -6
    -1 -15 -6
    -1 -15 -7
    -1 -15 -7
    -1 -15 -8
    -1 -15 -8
    -1 -15 -9
    -1 -15 -9
    -1 -16 16
    -1 -16 16
    -1 -16 15
    -1 -16 15
    -1 -16 14
    -1 -16 14
    -1 -16 13
    -1 -16 13
    -1 -16 12
    -1 -16 12
    -1 -16 11
    -1 -16 11
    -1 -16 10
    -1 -16 10
    -1 -16 9
    -1 -16 9
    -1 -16 9
    -1 -16 8
    -1 -16 8
    -1 -16 8
    -1 -16 7
    -1 -16 7
    -1 -16 7
    -1 -16 6
    -1 -16 6
    -1 -16 6
    -1 -16 5
    -1 -16 5
    -1 -16 5
    -1 -16 4
    -1 -16 4
    -1 -16 4
    -1 -16 3
    -1 -16 3
    -1 -16 2
    -1 -16 2
    -1 -16 1
    -1 -16 1
    -1 -16 0
    -1 -16 0
    -1 -16 -1
    -1 -16 -1
    -1 -16 -2
    -1 -16 -2
    -1 -16 -3
    -1 -16 -3
    -1 -16 -4
    -1 -16 -4
    -1 -16 -5
    -1 -16 -5
    -1 -16 -6
    -1 -16 -6
    -1 -16 -7
    -1 -16 -7
    -1 -16 -8
    -1 -16 -8
    -1 -17 15
    -1 -17 15
    -1 -17 14
    -1 -17 14
    -1 -17 13
    -1 -17 13
    -1 -17 12
    -1 -17 12
    -1 -17 11
    -1 -17 11
    -1 -17 10
    -1 -17 10
    -1 -17 10
    -1 -17 9
    -1 -17 9
    -1 -17 9
    -1 -17 8
    -1 -17 8
    -1 -17 8
    -1 -17 7
    -1 -17 7
    -1 -17 7
    -1 -17 6
    -1 -17 6
    -1 -17 6
    -1 -17 5
    -1 -17 5
    -1 -17 5
    -1 -17 4
    -1 -17 4
    -1 -17 3
    -1 -17 3
    -1 -17 2
    -1 -17 2
    -1 -17 1
    -1 -17 1
    -1 -17 0
    -1 -17 0
    -1 -17 -1
    -1 -17 -1
    -1 -17 -2
    -1 -17 -2
    -1 -17 -3
    -1 -17 -3
    -1 -17 -4
    -1 -17 -4
    -1 -17 -5
    -1 -17 -5
    -1 -17 -6
    -1 -17 -6
    -1 -18 12
    -1 -18 12
    -1 -18 11
    -1 -18 11
    -1 -18 11
    -1 -18 10
    -1 -18 10
    -1 -18 10
    -1 -18 9
    -1 -18 9
    -1 -18 9
    -1 -18 8
    -1 -18 8
    -1 -18 8
    -1 -18 7
    -1 -18 7
    -1 -18 7
    -1 -18 6
    -1 -18 6
    -1 -18 6
    -1 -18 5
    -1 -18 5
    -1 -18 4
    -1 -18 4
    -1 -18 3
    -1 -18 3
    -1 -18 2
    -1 -18 2
    -1 -18 1
    -1 -18 1
    -1 -18 0
    -1 -18 0
    -1 -18 -1
    -1 -18 -1
    -1 -18 -2
    -1 -18 -2
    -1 -18 -3
    -1 -18 -3
    -1 -19 9
    -1 -19 9
    -1 -19 9
    -1 -19 8
    -1 -19 8
    -1 -19 8
    -1 -19 7
    -1 -19 7
    -1 -19 7
    -1 -19 6
    -1 -19 6
    -1 -19 5
    -1 -19 5
    -1 -19 4
    -1 -19 4
    -1 -19 3
    -1 -19 3
    -1 -19 2
    -1 -19 2
    -1 -19 1
    -1 -19 1
    2 -19 1
    2 -19 1
    2 -19 2
    2 -19 2
    2 -19 3
    2 -19 4
    2 -19 5
    2 -19 6
    2 -18 -4
    2 -18 -4
    2 -18 -3
    2 -18 -3
    2 -18 -2
    2 -18 -2
    2 -18 -1
    2 -18 -1
    2 -18 0
    2 -18 0
    2 -18 1
    2 -18 1
    2 -18 2
    2 -18 3
    2 -18 4
    2 -18 5
    2 -18 6
    2 -18 7
    2 -18 8
    2 -18 9
    2 -18 10
    2 -17 -6
    2 -17 -6
    2 -17 -5
    2 -17 -5
    2 -17 -4
    2 -17 -4
    2 -17 -3
    2 -17 -3
    2 -17 -2
    2 -17 -2
    2 -17 -1
    2 -17 -1
    2 -17 0
    2 -17 0
    2 -17 1
    2 -17 2
    2 -17 3
    2 -17 4
    2 -17 5
    2 -17 6
    2 -17 7
    2 -17 8
    2 -17 9
    2 -17 10
    2 -17 10
    2 -17 11
    2 -17 11
    2 -17 12
    2 -17 12
    2 -17 13
    2 -17 13
    2 -16 -8
    2 -16 -8
    2 -16 -7
    2 -16 -7
    2 -16 -6
    2 -16 -6
    2 -16 -5
    2 -16 -5
    2 -16 -4
    2 -16 -4
    2 -16 -3
    2 -16 -3
    2 -16 -2
    2 -16 -2
    2 -16 -1
    2 -16 -1
    2 -16 0
    2 -16 0
    2 -16 1
    2 -16 2
    2 -16 3
    2 -16 4
    2 -16 5
    2 -16 6
    2 -16 7
    2 -16 8
    2 -16 8
    2 -16 9
    2 -16 9
    2 -16 10
    2 -16 10
    2 -16 11
    2 -16 11
    2 -16 12
    2 -16 12
    2 -16 13
    2 -16 13
    2 -16 14
    2 -16 14
    2 -15 -10
    2 -15 -10
    2 -15 -9
    2 -15 -9
    2 -15 -8
    2 -15 -8
    2 -15 -7
    2 -15 -7
    2 -15 -6
    2 -15 -6
    2 -15 -5
    2 -15 -5
    2 -15 -4
    2 -15 -4
    2 -15 -3
    2 -15 -3
    2 -15 -2
    2 -15 -2
    2 -15 -1
    2 -15 -1
    2 -15 0
    2 -15 1
    2 -15 2
    2 -15 3
    2 -15 4
    2 -15 5
    2 -15 6
    2 -15 7
    2 -15 7
    2 -15 8
    2 -15 8
    2 -15 9
    2 -15 9
    2 -15 10
    2 -15 10
    2 -15 11
    2 -15 11
    2 -15 12
    2 -15 12
    2 -15 13
    2 -15 13
    2 -15 14
    2 -15 14
    2 -15 15
    2 -15 15
    2 -15 16
    2 -15 16
    2 -14 -12
    2 -14 -12
    2 -14 -11
    2 -14 -11
    2 -14 -10
    2 -14 -10
    2 -14 -9
    2 -14 -9
    2 -14 -8
    2 -14 -8
    2 -14 -7
    2 -14 -7
    2 -14 -6
    2 -14 -6
    2 -14 -5
    2 -14 -5
    2 -14 -4
    2 -14 -4
    2 -14 -3
    2 -14 -3
    2 -14 -2
    2 -14 -2
    2 -14 -1
    2 -14 0
    2 -14 1
    2 -14 2
    2 -14 3
    2 -14 4
    2 -14 5
    2 -14 6
    2 -14 6
    2 -14 6
    2 -14 7
    2 -14 7
    2 -14 7
    2 -14 8
    2 -14 8
    2 -14 8
    2 -14 9
    2 -14 9
    2 -14 9
    2 -14 10
    2 -14 10
    2 -14 10
    2 -14 11
    2 -14 11
    2 -14 11
    2 -14 12
    2 -14 12
    2 -14 12
    2 -14 13
    2 -14 13
    2 -14 13
    2 -14 14
    2 -14 14
    2 -14 14
    2 -14 15
    2 -14 15
    2 -14 15
    2 -14 16
    2 -14 16
    2 -14 16
    2 -14 17
    2 -14 17
    2 -14 17
    2 -13 -13
    2 -13 -13
    2 -13 -12
    2 -13 -12
    2 -13 -11
    2 -13 -11
    2 -13 -10
    2 -13 -10
    2 -13 -9
    2 -13 -9
    2 -13 -8
    2 -13 -8
    -2 13 7
    2 -13 -7
    2 -13 -6
    2 -13 -6
    2 -13 -5
    2 -13 -5
    2 -13 -4
    2 -13 -4
    2 -13 -3
    2 -13 -3
    -2 13 2
    2 -13 -2
    2 -13 -2
    -2 13 1
    2 -13 -1
    -2 13 0
    2 -13 0
    -2 13 -1
    2 -13 1
    2 -13 2
    2 -13 3
    2 -13 4
    2 -13 4
    2 -13 5
    2 -13 5
    2 -13 5
    2 -13 6
    2 -13 6
    2 -13 6
    2 -13 7
    2 -13 7
    2 -13 7
    2 -13 8
    2 -13 8
    2 -13 8
    2 -13 9
    2 -13 9
    2 -13 9
    2 -13 10
    2 -13 10
    2 -13 10
    2 -13 11
    2 -13 11
    2 -13 11
    2 -13 12
    2 -13 12
    2 -13 12
    2 -13 13
    2 -13 13
    2 -13 13
    2 -13 14
    2 -13 14
    2 -13 14
    2 -13 15
    2 -13 15
    2 -13 15
    2 -13 16
    2 -13 16
    2 -13 16
    2 -13 17
    2 -13 17
    2 -13 17
    2 -13 18
    2 -13 18
    2 -13 18
    2 -12 -14
    -2 12 14
    2 -12 -14
    2 -12 -13
    2 -12 -13
    2 -12 -12
    2 -12 -12
    2 -12 -11
    2 -12 -11
    2 -12 -10
    2 -12 -10
    2 -12 -9
    2 -12 -9
    2 -12 -8
    -2 12 8
    2 -12 -8
    2 -12 -7
    -2 12 7
    2 -12 -7
    2 -12 -6
    2 -12 -6
    -2 12 5
    2 -12 -5
    -2 12 5
    -2 12 4
    2 -12 -4
    -2 12 4
    2 -12 -4
    -2 12 3
    2 -12 -3
    -2 12 3
    2 -12 -3
    -2 12 2
    -2 12 2
    -2 12 1
    -2 12 1
    2 -12 -1
    -2 12 0
    -2 12 0
    2 -12 0
    2 -12 1
    2 -12 2
    2 -12 3
    2 -12 3
    2 -12 4
    2 -12 4
    2 -12 5
    2 -12 5
    2 -12 5
    2 -12 6
    2 -12 6
    2 -12 6
    2 -12 7
    2 -12 7
    2 -12 7
    2 -12 8
    2 -12 8
    2 -12 8
    2 -12 9
    2 -12 9
    2 -12 9
    2 -12 10
    2 -12 10
    2 -12 10
    2 -12 11
    2 -12 11
    2 -12 11
    2 -12 12
    2 -12 12
    2 -12 12
    2 -12 13
    2 -12 13
    2 -12 13
    2 -12 14
    2 -12 14
    2 -12 14
    2 -12 15
    2 -12 15
    2 -12 15
    2 -12 16
    2 -12 16
    2 -12 17
    2 -12 17
    2 -12 18
    2 -12 18
    2 -11 -15
    -2 11 15
    2 -11 -15
    2 -11 -14
    -2 11 14
    2 -11 -14
    2 -11 -13
    2 -11 -13
    2 -11 -12
    2 -11 -12
    2 -11 -11
    2 -11 -11
    2 -11 -10
    -2 11 10
    2 -11 -10
    -2 11 9
    2 -11 -9
    2 -11 -8
    -2 11 8
    2 -11 -8
    2 -11 -7
    -2 11 7
    -2 11 7
    2 -11 -7
    2 -11 -6
    2 -11 -6
    -2 11 5
    2 -11 -5
    -2 11 5
    2 -11 -5
    -2 11 4
    2 -11 -4
    -2 11 4
    2 -11 -4
    -2 11 3
    2 -11 -3
    -2 11 3
    2 -11 -3
    -2 11 2
    -2 11 2
    2 -11 -2
    -2 11 1
    -2 11 1
    2 -11 -1
    -2 11 0
    2 -11 0
    -2 11 -1
    2 -11 1
    2 -11 2
    2 -11 3
    2 -11 3
    2 -11 4
    2 -11 4
    2 -11 4
    2 -11 5
    2 -11 5
    2 -11 6
    2 -11 6
    2 -11 6
    2 -11 7
    2 -11 7
    2 -11 7
    2 -11 8
    2 -11 8
    2 -11 8
    2 -11 9
    2 -11 9
    2 -11 9
    2 -11 10
    2 -11 10
    2 -11 11
    2 -11 11
    2 -11 11
    2 -11 12
    2 -11 12
    2 -11 12
    2 -11 13
    2 -11 13
    2 -11 14
    2 -11 14
    2 -11 15
    2 -11 15
    2 -11 16
    2 -11 16
    2 -11 17
    2 -11 17
    2 -11 18
    2 -11 18
    2 -11 19
    2 -11 19
    -2 10 16
    2 -10 -16
    2 -10 -15
    -2 10 15
    2 -10 -15
    2 -10 -14
    -2 10 14
    2 -10 -14
    2 -10 -13
    2 -10 -13
    2 -10 -12
    2 -10 -12
    2 -10 -11
    -2 10 11
    2 -10 -11
    2 -10 -10
    -2 10 10
    2 -10 -10
    2 -10 -9
    -2 10 9
    2 -10 -9
    2 -10 -8
    -2 10 8
    -2 10 8
    2 -10 -8
    2 -10 -7
    -2 10 7
    -2 10 7
    2 -10 -7
    2 -10 -6
    -2 10 6
    -2 10 6
    2 -10 -6
    2 -10 -5
    -2 10 5
    2 -10 -5
    -2 10 4
    2 -10 -4
    -2 10 4
    2 -10 -4
    -2 10 3
    -2 10 3
    2 -10 -3
    -2 10 2
    -2 10 2
    2 -10 -2
    -2 10 1
    -2 10 1
    2 -10 -1
    -2 10 0
    2 -10 0
    -2 10 -1
    2 -10 1
    -2 10 -2
    2 -10 2
    2 -10 2
    2 -10 3
    2 -10 3
    2 -10 4
    2 -10 4
    2 -10 4
    2 -10 5
    2 -10 5
    2 -10 5
    2 -10 6
    2 -10 6
    2 -10 6
    2 -10 7
    2 -10 7
    2 -10 7
    2 -10 8
    2 -10 8
    2 -10 8
    2 -10 9
    2 -10 9
    2 -10 9
    2 -10 10
    2 -10 10
    2 -10 10
    2 -10 11
    2 -10 11
    2 -10 12
    2 -10 12
    2 -10 13
    2 -10 13
    2 -10 14
    2 -10 14
    2 -10 15
    2 -10 15
    2 -10 16
    2 -10 16
    2 -10 17
    2 -10 17
    2 -10 18
    2 -10 18
    2 -10 19
    2 -10 19
    -2 9 17
    2 -9 -17
    2 -9 -16
    -2 9 16
    2 -9 -16
    2 -9 -15
    -2 9 15
    2 -9 -15
    2 -9 -14
    -2 9 14
    2 -9 -14
    -2 9 13
    2 -9 -13
    -2 9 13
    2 -9 -13
    -2 9 12
    2 -9 -12
    -2 9 12
    2 -9 -12
    2 -9 -11
    -2 9 11
    2 -9 -11
    2 -9 -10
    -2 9 10
    2 -9 -10
    2 -9 -9
    -2 9 9
    2 -9 -9
    2 -9 -8
    -2 9 8
    2 -9 -8
    2 -9 -7
    -2 9 7
    -2 9 7
    2 -9 -7
    2 -9 -6
    -2 9 6
    -2 9 6
    2 -9 -6
    2 -9 -5
    -2 9 5
    2 -9 -5
    2 -9 -4
    -2 9 4
    2 -9 -4
    -2 9 3
    -2 9 3
    2 -9 -3
    -2 9 2
    -2 9 2
    -2 9 2
    2 -9 -2
    -2 9 1
    2 -9 -1
    -2 9 0
    2 -9 0
    2 -9 1
    -2 9 -1
    2 -9 1
    2 -9 2
    -2 9 -2
    2 -9 2
    2 -9 3
    -2 9 -3
    2 -9 3
    2 -9 4
    2 -9 4
    2 -9 4
    2 -9 5
    2 -9 5
    2 -9 5
    2 -9 6
    2 -9 6
    2 -9 6
    2 -9 7
    2 -9 7
    2 -9 7
    2 -9 8
    2 -9 8
    2 -9 8
    2 -9 9
    2 -9 9
    2 -9 10
    2 -9 10
    2 -9 11
    2 -9 11
    2 -9 12
    2 -9 12
    2 -9 13
    2 -9 13
    2 -9 14
    2 -9 14
    2 -9 15
    2 -9 15
    2 -9 16
    2 -9 16
    2 -9 17
    2 -9 17
    2 -9 18
    2 -9 18
    2 -9 19
    2 -9 19
    2 -9 20
    2 -9 20
    -2 8 18
    -2 8 17
    2 -8 -17
    2 -8 -16
    -2 8 16
    2 -8 -16
    2 -8 -15
    -2 8 15
    2 -8 -15
    -2 8 14
    2 -8 -14
    -2 8 14
    2 -8 -14
    -2 8 13
    2 -8 -13
    -2 8 13
    2 -8 -13
    -2 8 12
    2 -8 -12
    -2 8 12
    2 -8 -12
    -2 8 11
    2 -8 -11
    -2 8 11
    2 -8 -11
    -2 8 10
    2 -8 -10
    -2 8 10
    2 -8 -10
    2 -8 -9
    -2 8 9
    2 -8 -9
    2 -8 -8
    -2 8 8
    2 -8 -8
    2 -8 -7
    -2 8 7
    -2 8 7
    2 -8 -7
    2 -8 -6
    -2 8 6
    -2 8 6
    2 -8 -6
    2 -8 -5
    -2 8 5
    -2 8 5
    2 -8 -5
    -2 8 4
    -2 8 4
    2 -8 -4
    -2 8 3
    -2 8 3
    2 -8 -3
    -2 8 2
    -2 8 2
    -2 8 2
    2 -8 -2
    -2 8 1
    2 -8 -1
    2 -8 0
    -2 8 0
    2 -8 0
    2 -8 1
    -2 8 -1
    2 -8 1
    2 -8 2
    -2 8 -2
    2 -8 2
    -2 8 -3
    2 -8 3
    2 -8 3
    2 -8 4
    -2 8 -4
    2 -8 4
    2 -8 4
    2 -8 5
    2 -8 5
    2 -8 5
    2 -8 6
    2 -8 6
    2 -8 6
    2 -8 7
    2 -8 7
    2 -8 7
    2 -8 8
    2 -8 8
    2 -8 9
    2 -8 9
    2 -8 10
    2 -8 10
    2 -8 11
    2 -8 11
    2 -8 12
    2 -8 12
    2 -8 13
    2 -8 13
    2 -8 14
    2 -8 14
    2 -8 15
    2 -8 15
    2 -8 16
    2 -8 16
    2 -8 17
    2 -8 17
    2 -8 18
    2 -8 18
    2 -8 19
    2 -8 19
    2 -8 20
    2 -8 20
    -2 7 19
    -2 7 18
    -2 7 17
    2 -7 -17
    -2 7 16
    2 -7 -16
    -2 7 16
    2 -7 -16
    -2 7 15
    2 -7 -15
    -2 7 15
    2 -7 -15
    -2 7 14
    2 -7 -14
    -2 7 14
    2 -7 -14
    -2 7 13
    2 -7 -13
    -2 7 13
    2 -7 -13
    -2 7 12
    2 -7 -12
    -2 7 12
    2 -7 -12
    -2 7 11
    2 -7 -11
    -2 7 11
    2 -7 -11
    -2 7 10
    2 -7 -10
    -2 7 10
    2 -7 -10
    -2 7 9
    2 -7 -9
    -2 7 9
    2 -7 -9
    -2 7 8
    2 -7 -8
    -2 7 8
    2 -7 -8
    -2 7 7
    2 -7 -7
    -2 7 7
    2 -7 -7
    2 -7 -6
    -2 7 6
    2 -7 -6
    2 -7 -5
    -2 7 5
    2 -7 -5
    -2 7 4
    2 -7 -4
    -2 7 3
    -2 7 3
    2 -7 -3
    -2 7 2
    -2 7 2
    2 -7 -2
    -2 7 1
    2 -7 -1
    2 -7 0
    -2 7 0
    2 -7 0
    2 -7 1
    -2 7 -1
    2 -7 1
    -2 7 -2
    2 -7 2
    2 -7 2
    2 -7 3
    2 -7 3
    -2 7 -3
    2 -7 3
    2 -7 4
    2 -7 4
    -2 7 -4
    2 -7 4
    2 -7 5
    2 -7 5
    2 -7 5
    2 -7 6
    2 -7 6
    2 -7 7
    2 -7 7
    2 -7 8
    2 -7 8
    2 -7 9
    2 -7 9
    2 -7 10
    2 -7 10
    2 -7 11
    2 -7 11
    2 -7 12
    2 -7 12
    2 -7 13
    2 -7 13
    2 -7 14
    2 -7 14
    2 -7 15
    2 -7 15
    2 -7 16
    2 -7 16
    2 -7 17
    2 -7 17
    2 -7 18
    2 -7 18
    2 -7 19
    2 -7 19
    2 -7 20
    2 -7 20
    -2 6 19
    -2 6 18
    -2 6 17
    2 -6 -17
    -2 6 17
    -2 6 16
    2 -6 -16
    -2 6 16
    2 -6 -16
    -2 6 15
    2 -6 -15
    -2 6 15
    2 -6 -15
    -2 6 14
    2 -6 -14
    -2 6 14
    2 -6 -14
    -2 6 13
    2 -6 -13
    -2 6 13
    2 -6 -13
    -2 6 12
    2 -6 -12
    -2 6 12
    2 -6 -12
    -2 6 11
    2 -6 -11
    -2 6 11
    2 -6 -11
    -2 6 10
    2 -6 -10
    -2 6 10
    2 -6 -10
    -2 6 9
    2 -6 -9
    -2 6 9
    2 -6 -9
    -2 6 8
    2 -6 -8
    -2 6 8
    2 -6 -8
    -2 6 7
    2 -6 -7
    -2 6 7
    2 -6 -7
    2 -6 -6
    -2 6 6
    2 -6 -6
    2 -6 -5
    -2 6 5
    2 -6 -5
    -2 6 4
    2 -6 -4
    -2 6 3
    2 -6 -3
    -2 6 2
    -2 6 2
    2 -6 -2
    -2 6 1
    2 -6 -1
    2 -6 -1
    -2 6 0
    2 -6 0
    2 -6 0
    2 -6 1
    -2 6 -1
    2 -6 1
    2 -6 2
    -2 6 -2
    2 -6 2
    2 -6 3
    2 -6 3
    -2 6 -3
    2 -6 3
    2 -6 4
    2 -6 4
    -2 6 -4
    2 -6 4
    2 -6 5
    2 -6 5
    -2 6 -5
    2 -6 6
    2 -6 7
    2 -6 8
    2 -6 9
    2 -6 10
    2 -6 11
    2 -6 12
    2 -6 12
    2 -6 13
    2 -6 13
    2 -6 14
    2 -6 14
    2 -6 15
    2 -6 15
    2 -6 16
    2 -6 16
    2 -6 17
    2 -6 17
    2 -6 18
    2 -6 18
    2 -6 19
    2 -6 19
    2 -6 20
    2 -6 20
    -2 5 20
    -2 5 19
    -2 5 19
    -2 5 18
    -2 5 18
    -2 5 17
    -2 5 17
    2 -5 -17
    -2 5 16
    2 -5 -16
    -2 5 16
    -2 5 15
    2 -5 -15
    -2 5 15
    2 -5 -15
    -2 5 14
    2 -5 -14
    -2 5 14
    2 -5 -14
    -2 5 13
    2 -5 -13
    -2 5 13
    2 -5 -13
    -2 5 12
    2 -5 -12
    -2 5 12
    2 -5 -12
    -2 5 11
    2 -5 -11
    -2 5 11
    2 -5 -11
    -2 5 10
    2 -5 -10
    -2 5 10
    2 -5 -10
    -2 5 9
    2 -5 -9
    -2 5 9
    2 -5 -9
    -2 5 8
    2 -5 -8
    -2 5 8
    2 -5 -8
    -2 5 7
    2 -5 -7
    -2 5 7
    2 -5 -7
    2 -5 -6
    -2 5 6
    2 -5 -6
    2 -5 -5
    -2 5 5
    2 -5 -5
    -2 5 4
    -2 5 4
    2 -5 -4
    -2 5 3
    -2 5 3
    2 -5 -3
    -2 5 2
    -2 5 2
    2 -5 -2
    -2 5 1
    2 -5 -1
    2 -5 -1
    -2 5 1
    2 -5 0
    -2 5 0
    2 -5 0
    2 -5 1
    -2 5 -1
    2 -5 1
    2 -5 2
    2 -5 2
    -2 5 -2
    2 -5 2
    -2 5 -3
    2 -5 3
    2 -5 3
    -2 5 -4
    2 -5 4
    -2 5 -5
    2 -5 5
    2 -5 6
    2 -5 7
    2 -5 8
    2 -5 9
    2 -5 10
    2 -5 11
    2 -5 12
    2 -5 13
    2 -5 14
    2 -5 15
    2 -5 16
    2 -5 16
    2 -5 17
    2 -5 17
    2 -5 18
    2 -5 18
    2 -5 19
    2 -5 19
    2 -5 20
    2 -5 20
    -2 4 20
    -2 4 20
    -2 4 19
    -2 4 19
    -2 4 18
    -2 4 18
    -2 4 17
    -2 4 17
    2 -4 -17
    -2 4 16
    2 -4 -16
    -2 4 16
    -2 4 15
    2 -4 -15
    -2 4 15
    2 -4 -15
    -2 4 14
    2 -4 -14
    -2 4 14
    -2 4 14
    2 -4 -14
    -2 4 13
    2 -4 -13
    -2 4 13
    2 -4 -13
    -2 4 12
    2 -4 -12
    -2 4 12
    2 -4 -12
    -2 4 11
    2 -4 -11
    -2 4 11
    2 -4 -11
    -2 4 10
    2 -4 -10
    -2 4 10
    2 -4 -10
    -2 4 9
    2 -4 -9
    -2 4 9
    2 -4 -9
    -2 4 8
    2 -4 -8
    -2 4 8
    -2 4 7
    2 -4 -7
    -2 4 7
    2 -4 -7
    2 -4 -6
    -2 4 6
    2 -4 -6
    -2 4 6
    2 -4 -5
    -2 4 5
    2 -4 -5
    -2 4 5
    -2 4 4
    -2 4 4
    2 -4 -4
    -2 4 3
    -2 4 3
    2 -4 -3
    -2 4 2
    2 -4 -2
    -2 4 2
    2 -4 -2
    2 -4 -1
    -2 4 1
    2 -4 -1
    -2 4 1
    2 -4 -1
    2 -4 0
    -2 4 0
    2 -4 0
    2 -4 0
    2 -4 1
    -2 4 -1
    2 -4 1
    2 -4 1
    2 -4 2
    -2 4 -2
    2 -4 2
    -2 4 -3
    2 -4 3
    2 -4 3
    -2 4 -4
    2 -4 4
    2 -4 4
    2 -4 5
    -2 4 -5
    2 -4 6
    2 -4 7
    2 -4 8
    2 -4 9
    2 -4 10
    2 -4 11
    2 -4 12
    2 -4 13
    2 -4 14
    2 -4 15
    2 -4 16
    2 -4 17
    2 -4 18
    2 -4 19
    2 -4 19
    2 -4 20
    2 -4 20
    -2 3 21
    -2 3 21
    -2 3 20
    -2 3 20
    -2 3 19
    -2 3 19
    -2 3 18
    -2 3 18
    -2 3 17
    -2 3 17
    2 -3 -17
    -2 3 16
    -2 3 16
    2 -3 -16
    -2 3 15
    2 -3 -15
    -2 3 15
    -2 3 14
    -2 3 14
    2 -3 -14
    -2 3 14
    2 -3 -14
    -2 3 13
    -2 3 13
    2 -3 -13
    2 -3 -13
    -2 3 13
    2 -3 -13
    -2 3 12
    -2 3 12
    2 -3 -12
    2 -3 -12
    -2 3 12
    2 -3 -12
    -2 3 11
    2 -3 -11
    2 -3 -11
    -2 3 11
    2 -3 -11
    -2 3 10
    2 -3 -10
    2 -3 -10
    -2 3 10
    2 -3 -10
    -2 3 9
    2 -3 -9
    2 -3 -9
    -2 3 9
    2 -3 -9
    -2 3 8
    2 -3 -8
    -2 3 8
    2 -3 -8
    2 -3 -8
    -2 3 8
    -2 3 7
    2 -3 -7
    -2 3 7
    2 -3 -7
    -2 3 7
    2 -3 -7
    -2 3 6
    2 -3 -6
    2 -3 -6
    -2 3 6
    2 -3 -6
    2 -3 -5
    -2 3 5
    2 -3 -5
    -2 3 5
    2 -3 -4
    -2 3 4
    -2 3 4
    2 -3 -4
    2 -3 -3
    -2 3 3
    -2 3 3
    2 -3 -3
    -2 3 2
    2 -3 -2
    2 -3 -2
    -2 3 2
    2 -3 -2
    2 -3 -1
    -2 3 1
    2 -3 -1
    2 -3 -1
    2 -3 0
    2 -3 0
    2 -3 0
    2 -3 1
    -2 3 -1
    2 -3 1
    2 -3 1
    2 -3 2
    -2 3 -2
    2 -3 2
    2 -3 2
    -2 3 -3
    2 -3 3
    2 -3 3
    -2 3 -4
    2 -3 4
    2 -3 4
    -2 3 -5
    2 -3 5
    2 -3 6
    2 -3 7
    2 -3 8
    2 -3 9
    2 -3 10
    2 -3 11
    2 -3 12
    2 -3 13
    2 -3 14
    2 -3 15
    2 -3 16
    2 -3 17
    2 -3 18
    2 -3 19
    2 -3 20
    -2 2 21
    -2 2 21
    -2 2 20
    -2 2 20
    -2 2 19
    -2 2 19
    -2 2 18
    -2 2 18
    -2 2 17
    -2 2 17
    -2 2 16
    -2 2 16
    -2 2 15
    -2 2 15
    2 -2 -15
    -2 2 14
    2 -2 -14
    -2 2 14
    -2 2 14
    -2 2 13
    2 -2 -13
    -2 2 13
    -2 2 13
    2 -2 -13
    -2 2 12
    -2 2 12
    2 -2 -12
    2 -2 -12
    -2 2 12
    2 -2 -12
    -2 2 11
    2 -2 -11
    -2 2 11
    2 -2 -11
    -2 2 11
    -2 2 10
    2 -2 -10
    2 -2 -10
    -2 2 10
    2 -2 -10
    -2 2 9
    2 -2 -9
    -2 2 9
    2 -2 -9
    2 -2 -9
    -2 2 9
    -2 2 8
    2 -2 -8
    -2 2 8
    2 -2 -8
    -2 2 8
    2 -2 -8
    -2 2 7
    2 -2 -7
    2 -2 -7
    -2 2 7
    2 -2 -7
    -2 2 7
    2 -2 -6
    -2 2 6
    2 -2 -6
    2 -2 -6
    2 -2 -6
    -2 2 6
    2 -2 -5
    2 -2 -5
    -2 2 5
    2 -2 -5
    2 -2 -5
    -2 2 5
    2 -2 -4
    -2 2 4
    2 -2 -4
    -2 2 4
    2 -2 -4
    2 -2 -3
    -2 2 3
    -2 2 3
    2 -2 -3
    2 -2 -2
    -2 2 2
    2 -2 -2
    -2 2 2
    2 -2 -2
    -2 2 1
    2 -2 -1
    2 -2 -1
    2 -2 -1
    2 -2 -1
    2 -2 0
    -2 2 0
    2 -2 0
    2 -2 0
    2 -2 1
    2 -2 1
    2 -2 1
    2 -2 2
    2 -2 2
    2 -2 2
    2 -2 3
    2 -2 3
    -2 2 -3
    2 -2 4
    -2 2 -4
    -2 2 -4
    2 -2 4
    -2 2 -5
    2 -2 5
    -2 2 -5
    2 -2 6
    -2 2 -6
    2 -2 7
    -2 2 -7
    2 -2 8
    -2 2 -8
    2 -2 9
    -2 2 -9
    2 -2 10
    -2 2 -10
    2 -2 11
    -2 2 -11
    2 -2 12
    -2 2 -12
    2 -2 13
    -2 2 -13
    2 -2 14
    -2 2 -14
    2 -2 15
    2 -2 16
    2 -2 17
    2 -2 18
    2 -2 19
    2 -2 20
    -2 1 21
    -2 1 21
    -2 1 20
    -2 1 20
    -2 1 19
    -2 1 19
    -2 1 18
    -2 1 18
    -2 1 17
    -2 1 17
    -2 1 16
    -2 1 16
    -2 1 15
    -2 1 15
    -2 1 15
    -2 1 14
    -2 1 14
    -2 1 14
    -2 1 13
    -2 1 13
    -2 1 13
    -2 1 12
    -2 1 12
    2 -1 -12
    -2 1 12
    -2 1 11
    -2 1 11
    -2 1 11
    2 -1 -11
    2 -1 -11
    -2 1 10
    -2 1 10
    -2 1 10
    2 -1 -10
    -2 1 10
    2 -1 -10
    -2 1 9
    -2 1 9
    2 -1 -9
    2 -1 -9
    -2 1 9
    -2 1 8
    -2 1 8
    2 -1 -8
    2 -1 -8
    -2 1 8
    2 -1 -7
    -2 1 7
    2 -1 -7
    -2 1 7
    -2 1 7
    2 -1 -7
    2 -1 -6
    -2 1 6
    2 -1 -6
    2 -1 -6
    -2 1 6
    2 -1 -5
    -2 1 5
    2 -1 -5
    2 -1 -5
    -2 1 5
    2 -1 -4
    -2 1 4
    2 -1 -4
    2 -1 -4
    -2 1 4
    2 -1 -4
    2 -1 -3
    -2 1 3
    2 -1 -3
    2 -1 -3
    -2 1 3
    2 -1 -2
    -2 1 2
    2 -1 -2
    2 -1 -2
    -2 1 1
    2 -1 -1
    2 -1 -1
    -2 1 1
    2 -1 -1
    2 -1 0
    -2 1 0
    -2 1 0
    2 -1 0
    2 -1 1
    2 -1 1
    2 -1 1
    -2 1 -1
    2 -1 2
    2 -1 2
    2 -1 2
    -2 1 -2
    2 -1 3
    2 -1 3
    -2 1 -3
    2 -1 4
    -2 1 -4
    2 -1 4
    2 -1 5
    -2 1 -5
    2 -1 6
    -2 1 -6
    2 -1 7
    -2 1 -7
    2 -1 8
    -2 1 -8
    2 -1 9
    -2 1 -9
    2 -1 10
    -2 1 -10
    2 -1 11
    -2 1 -11
    2 -1 12
    -2 1 -12
    2 -1 13
    -2 1 -13
    2 -1 14
    -2 1 -14
    2 -1 15
    -2 1 -15
    2 -1 16
    -2 1 -16
    2 -1 17
    -2 1 -17
    2 -1 18
    2 -1 19
    2 -1 20
    -2 0 22
    -2 0 22
    -2 0 21
    -2 0 21
    -2 0 20
    -2 0 20
    -2 0 19
    -2 0 19
    -2 0 18
    -2 0 18
    -2 0 17
    -2 0 17
    -2 0 16
    -2 0 16
    -2 0 15
    -2 0 15
    -2 0 14
    -2 0 14
    -2 0 14
    -2 0 13
    -2 0 13
    -2 0 13
    -2 0 12
    -2 0 12
    -2 0 12
    -2 0 11
    -2 0 11
    -2 0 11
    2 0 -11
    -2 0 11
    -2 0 10
    -2 0 10
    -2 0 10
    2 0 -10
    2 0 -10
    -2 0 10
    -2 0 9
    2 0 -9
    -2 0 9
    -2 0 9
    2 0 -9
    -2 0 8
    2 0 -8
    -2 0 8
    2 0 -8
    -2 0 8
    2 0 -7
    -2 0 7
    2 0 -7
    -2 0 7
    2 0 -7
    -2 0 7
    2 0 -6
    -2 0 6
    2 0 -6
    -2 0 6
    2 0 -6
    2 0 -5
    -2 0 5
    2 0 -5
    2 0 -5
    -2 0 5
    2 0 -4
    -2 0 4
    2 0 -4
    2 0 -4
    -2 0 4
    2 0 -4
    -2 0 3
    2 0 -3
    -2 0 3
    2 0 -3
    2 0 -3
    2 0 -2
    -2 0 2
    2 0 -2
    -2 0 2
    2 0 -2
    2 0 -1
    -2 0 1
    -2 0 1
    2 0 -1
    -2 0 0
    2 0 0
    -2 0 0
    2 0 0
    2 0 1
    2 0 1
    -2 0 -1
    2 0 2
    2 0 2
    -2 0 -2
    2 0 3
    2 0 3
    -2 0 -3
    2 0 4
    -2 0 -4
    2 0 4
    2 0 5
    -2 0 -5
    2 0 6
    -2 0 -6
    2 0 7
    -2 0 -7
    2 0 8
    -2 0 -8
    2 0 9
    -2 0 -9
    2 0 10
    -2 0 -10
    2 0 11
    -2 0 -11
    2 0 12
    -2 0 -12
    2 0 13
    -2 0 -13
    2 0 14
    -2 0 -14
    2 0 15
    -2 0 -15
    2 0 16
    -2 0 -16
    2 0 17
    -2 0 -17
    2 0 18
    -2 0 -18
    2 0 19
    -2 0 -19
    2 0 20
    -2 -1 22
    -2 -1 22
    -2 -1 21
    -2 -1 21
    -2 -1 20
    -2 -1 20
    -2 -1 19
    -2 -1 19
    -2 -1 18
    -2 -1 18
    -2 -1 17
    -2 -1 17
    -2 -1 16
    -2 -1 16
    -2 -1 15
    -2 -1 15
    -2 -1 15
    -2 -1 14
    -2 -1 14
    -2 -1 14
    -2 -1 13
    -2 -1 13
    -2 -1 13
    -2 -1 12
    -2 -1 12
    -2 -1 12
    -2 -1 12
    -2 -1 11
    -2 -1 11
    -2 -1 11
    -2 -1 11
    -2 -1 10
    -2 -1 10
    2 1 -10
    -2 -1 10
    -2 -1 10
    -2 -1 9
    2 1 -9
    -2 -1 9
    -2 -1 9
    -2 -1 8
    2 1 -8
    -2 -1 8
    -2 -1 8
    2 1 -7
    -2 -1 7
    2 1 -7
    2 1 -7
    -2 -1 7
    2 1 -6
    -2 -1 6
    2 1 -6
    -2 -1 6
    2 1 -6
    2 1 -5
    -2 -1 5
    2 1 -5
    -2 -1 5
    2 1 -5
    -2 -1 4
    2 1 -4
    2 1 -4
    -2 -1 4
    2 1 -4
    2 1 -3
    -2 -1 3
    -2 -1 3
    2 1 -3
    2 1 -3
    2 1 -2
    -2 -1 2
    -2 -1 2
    2 1 -2
    -2 -1 1
    2 1 -1
    -2 -1 1
    2 1 -1
    -2 -1 0
    2 1 0
    -2 -1 0
    2 1 0
    2 1 1
    2 1 1
    -2 -1 -1
    2 1 2
    2 1 2
    -2 -1 -2
    2 1 3
    -2 -1 -3
    2 1 4
    2 1 4
    -2 -1 -4
    2 1 5
    -2 -1 -5
    2 1 6
    -2 -1 -6
    2 1 7
    -2 -1 -7
    2 1 8
    -2 -1 -8
    2 1 9
    -2 -1 -9
    2 1 10
    -2 -1 -10
    2 1 11
    -2 -1 -11
    2 1 12
    -2 -1 -12
    2 1 13
    -2 -1 -13
    2 1 14
    -2 -1 -14
    2 1 15
    -2 -1 -15
    2 1 16
    -2 -1 -16
    2 1 17
    -2 -1 -17
    2 1 18
    -2 -1 -18
    2 1 19
    -2 -1 -19
    2 1 20
    -2 -1 -20
    -2 -2 22
    -2 -2 22
    -2 -2 21
    -2 -2 21
    -2 -2 20
    -2 -2 20
    -2 -2 19
    -2 -2 19
    -2 -2 18
    -2 -2 18
    -2 -2 17
    -2 -2 17
    -2 -2 16
    -2 -2 16
    -2 -2 16
    -2 -2 15
    -2 -2 15
    -2 -2 15
    -2 -2 14
    -2 -2 14
    -2 -2 14
    -2 -2 13
    -2 -2 13
    -2 -2 13
    -2 -2 13
    -2 -2 12
    -2 -2 12
    -2 -2 12
    -2 -2 12
    -2 -2 11
    -2 -2 11
    -2 -2 11
    -2 -2 11
    -2 -2 10
    -2 -2 10
    -2 -2 10
    -2 -2 10
    -2 -2 9
    -2 -2 9
    -2 -2 9
    2 2 -9
    -2 -2 9
    -2 -2 8
    -2 -2 8
    -2 -2 8
    2 2 -8
    -2 -2 8
    -2 -2 7
    -2 -2 7
    2 2 -7
    -2 -2 7
    2 2 -6
    -2 -2 6
    2 2 -6
    -2 -2 6
    -2 -2 5
    2 2 -5
    2 2 -5
    -2 -2 5
    -2 -2 4
    2 2 -4
    2 2 -4
    -2 -2 4
    -2 -2 3
    2 2 -3
    2 2 -3
    -2 -2 3
    2 2 -2
    -2 -2 2
    2 2 -2
    -2 -2 2
    -2 -2 1
    2 2 -1
    -2 -2 1
    2 2 -1
    -2 -2 0
    2 2 0
    -2 -2 0
    2 2 0
    2 2 1
    -2 -2 -1
    2 2 1
    2 2 2
    -2 -2 -2
    2 2 2
    2 2 3
    -2 -2 -3
    2 2 3
    -2 -2 -4
    2 2 5
    -2 -2 -5
    2 2 6
    -2 -2 -6
    2 2 7
    -2 -2 -7
    2 2 8
    -2 -2 -8
    2 2 9
    -2 -2 -9
    2 2 10
    -2 -2 -10
    2 2 11
    -2 -2 -11
    2 2 12
    -2 -2 -12
    2 2 13
    -2 -2 -13
    2 2 14
    -2 -2 -14
    2 2 15
    -2 -2 -15
    2 2 16
    -2 -2 -16
    2 2 17
    -2 -2 -17
    2 2 18
    -2 -2 -18
    2 2 19
    -2 -2 -19
    -2 -3 22
    -2 -3 22
    -2 -3 21
    -2 -3 21
    -2 -3 20
    -2 -3 20
    -2 -3 19
    -2 -3 19
    -2 -3 18
    -2 -3 18
    -2 -3 17
    -2 -3 17
    -2 -3 16
    -2 -3 16
    -2 -3 15
    -2 -3 15
    -2 -3 15
    -2 -3 14
    -2 -3 14
    -2 -3 14
    -2 -3 14
    -2 -3 13
    -2 -3 13
    -2 -3 13
    -2 -3 13
    -2 -3 12
    -2 -3 12
    -2 -3 12
    -2 -3 12
    -2 -3 11
    -2 -3 11
    -2 -3 11
    -2 -3 11
    -2 -3 10
    -2 -3 10
    -2 -3 10
    -2 -3 10
    -2 -3 9
    -2 -3 9
    -2 -3 9
    -2 -3 8
    2 3 -8
    -2 -3 8
    -2 -3 7
    2 3 -7
    -2 -3 7
    2 3 -6
    -2 -3 6
    2 3 -6
    -2 -3 6
    -2 -3 5
    2 3 -5
    2 3 -5
    -2 -3 5
    -2 -3 4
    -2 -3 4
    2 3 -4
    2 3 -3
    -2 -3 3
    2 3 -3
    -2 -3 3
    2 3 -3
    -2 -3 2
    2 3 -2
    2 3 -2
    -2 -3 2
    2 3 -2
    -2 -3 1
    2 3 -1
    -2 -3 1
    2 3 -1
    2 3 -1
    -2 -3 0
    2 3 0
    -2 -3 0
    2 3 0
    2 3 0
    2 3 1
    -2 -3 -1
    2 3 1
    2 3 1
    -2 -3 -2
    2 3 2
    2 3 2
    2 3 2
    -2 -3 -3
    2 3 3
    -2 -3 -4
    2 3 4
    -2 -3 -5
    2 3 6
    -2 -3 -6
    2 3 7
    -2 -3 -7
    2 3 8
    -2 -3 -8
    2 3 9
    -2 -3 -9
    2 3 10
    -2 -3 -10
    2 3 11
    -2 -3 -11
    2 3 12
    -2 -3 -12
    2 3 13
    -2 -3 -13
    2 3 14
    -2 -3 -14
    2 3 15
    -2 -3 -15
    2 3 16
    -2 -3 -16
    2 3 17
    -2 -3 -17
    2 3 18
    -2 -3 -18
    2 3 19
    -2 -3 -19
    -2 -4 22
    -2 -4 22
    -2 -4 21
    -2 -4 21
    -2 -4 20
    -2 -4 20
    -2 -4 19
    -2 -4 19
    -2 -4 18
    -2 -4 18
    -2 -4 17
    -2 -4 17
    -2 -4 16
    -2 -4 16
    -2 -4 15
    -2 -4 15
    -2 -4 15
    -2 -4 14
    -2 -4 14
    -2 -4 14
    -2 -4 14
    -2 -4 13
    -2 -4 13
    -2 -4 13
    -2 -4 13
    -2 -4 12
    -2 -4 12
    -2 -4 12
    -2 -4 12
    -2 -4 11
    -2 -4 11
    -2 -4 11
    -2 -4 10
    -2 -4 10
    -2 -4 10
    -2 -4 9
    -2 -4 9
    -2 -4 8
    -2 -4 8
    -2 -4 7
    -2 -4 7
    -2 -4 6
    2 4 -6
    -2 -4 6
    -2 -4 5
    2 4 -5
    -2 -4 5
    -2 -4 4
    -2 -4 4
    2 4 -4
    2 4 -3
    -2 -4 3
    2 4 -3
    -2 -4 3
    2 4 -3
    2 4 -2
    -2 -4 2
    2 4 -2
    -2 -4 2
    2 4 -2
    2 4 -1
    -2 -4 1
    -2 -4 1
    2 4 -1
    2 4 -1
    2 4 0
    -2 -4 0
    -2 -4 0
    2 4 0
    2 4 0
    -2 -4 -1
    2 4 1
    2 4 1
    2 4 1
    -2 -4 -2
    2 4 2
    -2 -4 -3
    2 4 3
    -2 -4 -4
    -2 -4 -5
    -2 -4 -6
    2 4 7
    -2 -4 -7
    2 4 8
    -2 -4 -8
    2 4 9
    -2 -4 -9
    2 4 10
    -2 -4 -10
    2 4 11
    -2 -4 -11
    2 4 12
    -2 -4 -12
    2 4 13
    -2 -4 -13
    2 4 14
    -2 -4 -14
    2 4 15
    -2 -4 -15
    2 4 16
    -2 -4 -16
    2 4 17
    -2 -4 -17
    2 4 18
    -2 -4 -18
    -2 -5 22
    -2 -5 22
    -2 -5 21
    -2 -5 21
    -2 -5 20
    -2 -5 20
    -2 -5 19
    -2 -5 19
    -2 -5 18
    -2 -5 18
    -2 -5 17
    -2 -5 17
    -2 -5 16
    -2 -5 16
    -2 -5 15
    -2 -5 15
    -2 -5 15
    -2 -5 15
    -2 -5 14
    -2 -5 14
    -2 -5 14
    -2 -5 14
    -2 -5 13
    -2 -5 13
    -2 -5 13
    -2 -5 13
    -2 -5 12
    -2 -5 12
    -2 -5 12
    -2 -5 11
    -2 -5 11
    -2 -5 11
    -2 -5 10
    -2 -5 10
    -2 -5 10
    -2 -5 9
    -2 -5 9
    -2 -5 9
    -2 -5 8
    -2 -5 8
    -2 -5 8
    -2 -5 7
    -2 -5 7
    -2 -5 6
    -2 -5 6
    -2 -5 5
    -2 -5 5
    -2 -5 5
    -2 -5 4
    -2 -5 4
    -2 -5 4
    2 5 -4
    2 5 -3
    -2 -5 3
    -2 -5 3
    -2 -5 3
    2 5 -3
    -2 -5 2
    2 5 -2
    -2 -5 2
    2 5 -2
    -2 -5 2
    2 5 -1
    -2 -5 1
    -2 -5 1
    2 5 -1
    2 5 0
    -2 -5 0
    -2 -5 0
    -2 -5 -1
    2 5 1
    -2 -5 -2
    2 5 2
    -2 -5 -3
    -2 -5 -4
    -2 -5 -5
    -2 -5 -6
    -2 -5 -7
    2 5 8
    -2 -5 -8
    2 5 9
    -2 -5 -9
    2 5 10
    -2 -5 -10
    2 5 11
    -2 -5 -11
    2 5 12
    -2 -5 -12
    2 5 13
    -2 -5 -13
    2 5 14
    -2 -5 -14
    2 5 15
    -2 -5 -15
    2 5 16
    -2 -5 -16
    2 5 17
    -2 -5 -17
    2 5 18
    -2 -5 -18
    -2 -6 22
    -2 -6 22
    -2 -6 21
    -2 -6 21
    -2 -6 20
    -2 -6 20
    -2 -6 19
    -2 -6 19
    -2 -6 18
    -2 -6 18
    -2 -6 17
    -2 -6 17
    -2 -6 16
    -2 -6 16
    -2 -6 15
    -2 -6 15
    -2 -6 15
    -2 -6 14
    -2 -6 14
    -2 -6 14
    -2 -6 14
    -2 -6 13
    -2 -6 13
    -2 -6 13
    -2 -6 12
    -2 -6 12
    -2 -6 12
    -2 -6 11
    -2 -6 11
    -2 -6 10
    -2 -6 10
    -2 -6 10
    -2 -6 9
    -2 -6 9
    -2 -6 8
    -2 -6 8
    -2 -6 8
    -2 -6 7
    -2 -6 7
    -2 -6 7
    -2 -6 6
    -2 -6 6
    -2 -6 6
    -2 -6 5
    -2 -6 5
    2 6 -5
    -2 -6 5
    -2 -6 4
    -2 -6 4
    2 6 -4
    -2 -6 4
    -2 -6 3
    -2 -6 3
    -2 -6 3
    2 6 -3
    2 6 -2
    -2 -6 2
    -2 -6 2
    2 6 -2
    -2 -6 2
    -2 -6 1
    -2 -6 1
    -2 -6 1
    2 6 -1
    -2 -6 0
    -2 -6 0
    -2 -6 0
    2 6 0
    -2 -6 -1
    2 6 1
    -2 -6 -1
    -2 -6 -2
    2 6 2
    -2 -6 -3
    -2 -6 -4
    -2 -6 -5
    -2 -6 -6
    -2 -6 -7
    2 6 8
    -2 -6 -8
    2 6 9
    -2 -6 -9
    2 6 10
    -2 -6 -10
    2 6 11
    -2 -6 -11
    2 6 12
    -2 -6 -12
    2 6 13
    -2 -6 -13
    2 6 14
    -2 -6 -14
    2 6 15
    -2 -6 -15
    2 6 16
    -2 -6 -16
    2 6 17
    -2 -6 -17
    -2 -7 22
    -2 -7 22
    -2 -7 21
    -2 -7 21
    -2 -7 20
    -2 -7 20
    -2 -7 19
    -2 -7 19
    -2 -7 18
    -2 -7 18
    -2 -7 17
    -2 -7 17
    -2 -7 16
    -2 -7 16
    -2 -7 15
    -2 -7 15
    -2 -7 14
    -2 -7 14
    -2 -7 14
    -2 -7 13
    -2 -7 13
    -2 -7 12
    -2 -7 12
    -2 -7 11
    -2 -7 11
    -2 -7 11
    -2 -7 10
    -2 -7 10
    -2 -7 9
    -2 -7 9
    -2 -7 8
    -2 -7 8
    -2 -7 8
    -2 -7 7
    -2 -7 7
    -2 -7 7
    -2 -7 6
    -2 -7 6
    -2 -7 6
    -2 -7 5
    -2 -7 5
    2 7 -5
    -2 -7 5
    -2 -7 4
    -2 -7 4
    2 7 -4
    -2 -7 4
    -2 -7 3
    -2 -7 3
    -2 -7 3
    2 7 -3
    -2 -7 2
    -2 -7 2
    -2 -7 2
    2 7 -2
    -2 -7 1
    -2 -7 1
    2 7 -1
    -2 -7 1
    -2 -7 0
    -2 -7 0
    2 7 0
    -2 -7 0
    -2 -7 -1
    -2 -7 -1
    2 7 1
    -2 -7 -2
    -2 -7 -2
    -2 -7 -3
    -2 -7 -3
    -2 -7 -4
    -2 -7 -5
    -2 -7 -6
    -2 -7 -7
    -2 -7 -8
    2 7 9
    -2 -7 -9
    2 7 10
    -2 -7 -10
    2 7 11
    -2 -7 -11
    2 7 12
    -2 -7 -12
    2 7 13
    -2 -7 -13
    2 7 14
    -2 -7 -14
    2 7 15
    -2 -7 -15
    2 7 16
    -2 -7 -16
    2 7 17
    -2 -7 -17
    -2 -8 21
    -2 -8 21
    -2 -8 20
    -2 -8 20
    -2 -8 19
    -2 -8 19
    -2 -8 18
    -2 -8 18
    -2 -8 17
    -2 -8 17
    -2 -8 16
    -2 -8 16
    -2 -8 15
    -2 -8 15
    -2 -8 14
    -2 -8 14
    -2 -8 14
    -2 -8 13
    -2 -8 13
    -2 -8 13
    -2 -8 12
    -2 -8 12
    -2 -8 12
    -2 -8 11
    -2 -8 11
    -2 -8 10
    -2 -8 10
    -2 -8 9
    -2 -8 9
    -2 -8 8
    -2 -8 8
    -2 -8 8
    -2 -8 7
    -2 -8 7
    -2 -8 7
    -2 -8 6
    -2 -8 6
    -2 -8 6
    -2 -8 5
    -2 -8 5
    -2 -8 5
    2 8 -5
    -2 -8 4
    -2 -8 4
    2 8 -4
    -2 -8 4
    -2 -8 3
    -2 -8 3
    -2 -8 3
    2 8 -3
    -2 -8 2
    -2 -8 2
    -2 -8 2
    2 8 -2
    -2 -8 1
    -2 -8 1
    -2 -8 1
    2 8 -1
    -2 -8 0
    -2 -8 0
    -2 -8 -1
    -2 -8 -1
    -2 -8 -2
    -2 -8 -2
    -2 -8 -3
    -2 -8 -3
    -2 -8 -4
    -2 -8 -4
    -2 -8 -5
    -2 -8 -6
    -2 -8 -7
    -2 -8 -8
    2 8 9
    -2 -8 -9
    2 8 10
    -2 -8 -10
    2 8 11
    -2 -8 -11
    2 8 12
    -2 -8 -12
    2 8 13
    -2 -8 -13
    2 8 14
    -2 -8 -14
    2 8 15
    -2 -8 -15
    2 8 16
    -2 -8 -16
    -2 -9 21
    -2 -9 21
    -2 -9 20
    -2 -9 20
    -2 -9 19
    -2 -9 19
    -2 -9 18
    -2 -9 18
    -2 -9 17
    -2 -9 17
    -2 -9 17
    -2 -9 16
    -2 -9 16
    -2 -9 16
    -2 -9 15
    -2 -9 15
    -2 -9 14
    -2 -9 14
    -2 -9 14
    -2 -9 13
    -2 -9 13
    -2 -9 13
    -2 -9 12
    -2 -9 12
    -2 -9 11
    -2 -9 11
    -2 -9 10
    -2 -9 10
    -2 -9 9
    -2 -9 9
    -2 -9 9
    -2 -9 8
    -2 -9 8
    -2 -9 8
    -2 -9 7
    -2 -9 7
    -2 -9 7
    -2 -9 6
    -2 -9 6
    2 9 -6
    -2 -9 6
    -2 -9 5
    -2 -9 5
    -2 -9 5
    2 9 -5
    -2 -9 4
    -2 -9 4
    2 9 -4
    -2 -9 4
    -2 -9 3
    -2 -9 3
    2 9 -3
    -2 -9 3
    -2 -9 2
    -2 -9 2
    -2 -9 2
    2 9 -2
    -2 -9 1
    -2 -9 1
    -2 -9 1
    -2 -9 0
    -2 -9 0
    -2 -9 -1
    -2 -9 -1
    -2 -9 -2
    -2 -9 -2
    -2 -9 -3
    -2 -9 -3
    -2 -9 -4
    -2 -9 -4
    -2 -9 -5
    -2 -9 -5
    -2 -9 -6
    -2 -9 -7
    -2 -9 -8
    -2 -9 -9
    2 9 10
    -2 -9 -10
    2 9 11
    -2 -9 -11
    2 9 12
    -2 -9 -12
    2 9 13
    -2 -9 -13
    2 9 14
    -2 -9 -14
    2 9 15
    -2 -9 -15
    -2 -10 21
    -2 -10 21
    -2 -10 20
    -2 -10 20
    -2 -10 19
    -2 -10 19
    -2 -10 18
    -2 -10 18
    -2 -10 17
    -2 -10 17
    -2 -10 17
    -2 -10 16
    -2 -10 16
    -2 -10 15
    -2 -10 15
    -2 -10 15
    -2 -10 14
    -2 -10 14
    -2 -10 13
    -2 -10 13
    -2 -10 12
    -2 -10 12
    -2 -10 11
    -2 -10 11
    -2 -10 10
    -2 -10 10
    -2 -10 9
    -2 -10 9
    -2 -10 9
    -2 -10 8
    -2 -10 8
    -2 -10 8
    -2 -10 7
    -2 -10 7
    -2 -10 7
    -2 -10 6
    -2 -10 6
    2 10 -6
    -2 -10 6
    -2 -10 5
    -2 -10 5
    -2 -10 5
    2 10 -5
    -2 -10 4
    -2 -10 4
    2 10 -4
    -2 -10 4
    -2 -10 3
    -2 -10 3
    -2 -10 3
    -2 -10 2
    -2 -10 2
    -2 -10 2
    -2 -10 1
    -2 -10 1
    -2 -10 1
    -2 -10 0
    -2 -10 0
    -2 -10 -1
    -2 -10 -1
    -2 -10 -2
    -2 -10 -2
    -2 -10 -3
    -2 -10 -3
    -2 -10 -4
    -2 -10 -4
    -2 -10 -5
    -2 -10 -5
    -2 -10 -6
    -2 -10 -6
    -2 -10 -7
    -2 -10 -8
    -2 -10 -9
    2 10 10
    -2 -10 -10
    2 10 11
    -2 -10 -11
    2 10 12
    -2 -10 -12
    2 10 13
    -2 -10 -13
    2 10 14
    -2 -10 -14
    -2 -11 20
    -2 -11 20
    -2 -11 19
    -2 -11 19
    -2 -11 18
    -2 -11 18
    -2 -11 17
    -2 -11 17
    -2 -11 16
    -2 -11 16
    -2 -11 16
    -2 -11 15
    -2 -11 15
    -2 -11 14
    -2 -11 14
    -2 -11 13
    -2 -11 13
    -2 -11 12
    -2 -11 12
    -2 -11 11
    -2 -11 11
    -2 -11 10
    -2 -11 10
    -2 -11 10
    -2 -11 9
    -2 -11 9
    -2 -11 9
    -2 -11 8
    -2 -11 8
    -2 -11 8
    -2 -11 7
    -2 -11 7
    -2 -11 7
    -2 -11 6
    -2 -11 6
    2 11 -6
    -2 -11 6
    -2 -11 5
    -2 -11 5
    -2 -11 5
    -2 -11 4
    -2 -11 4
    -2 -11 4
    -2 -11 3
    -2 -11 3
    -2 -11 3
    -2 -11 2
    -2 -11 2
    -2 -11 2
    -2 -11 1
    -2 -11 1
    -2 -11 0
    -2 -11 0
    -2 -11 -1
    -2 -11 -1
    -2 -11 -2
    -2 -11 -2
    -2 -11 -3
    -2 -11 -3
    -2 -11 -4
    -2 -11 -4
    -2 -11 -5
    -2 -11 -5
    -2 -11 -6
    -2 -11 -6
    -2 -11 -7
    -2 -11 -7
    -2 -11 -8
    -2 -11 -9
    2 11 10
    -2 -11 -10
    2 11 11
    -2 -11 -11
    2 11 12
    -2 -11 -12
    2 11 13
    -2 -11 -13
    -2 -12 19
    -2 -12 19
    -2 -12 18
    -2 -12 18
    -2 -12 17
    -2 -12 16
    -2 -12 15
    -2 -12 15
    -2 -12 14
    -2 -12 14
    -2 -12 13
    -2 -12 13
    -2 -12 12
    -2 -12 12
    -2 -12 11
    -2 -12 11
    -2 -12 11
    -2 -12 10
    -2 -12 10
    -2 -12 10
    -2 -12 9
    -2 -12 9
    -2 -12 9
    -2 -12 8
    -2 -12 8
    -2 -12 8
    -2 -12 7
    -2 -12 7
    -2 -12 7
    -2 -12 6
    -2 -12 6
    -2 -12 6
    -2 -12 5
    -2 -12 5
    -2 -12 5
    -2 -12 4
    -2 -12 4
    -2 -12 4
    -2 -12 3
    -2 -12 3
    -2 -12 3
    -2 -12 2
    -2 -12 2
    -2 -12 2
    -2 -12 1
    -2 -12 1
    -2 -12 0
    -2 -12 0
    -2 -12 -1
    -2 -12 -1
    -2 -12 -2
    -2 -12 -2
    -2 -12 -3
    -2 -12 -3
    -2 -12 -4
    -2 -12 -4
    -2 -12 -5
    -2 -12 -5
    -2 -12 -6
    -2 -12 -6
    -2 -12 -7
    -2 -12 -7
    -2 -12 -8
    -2 -12 -9
    2 12 10
    -2 -12 -10
    2 12 11
    -2 -12 -11
    2 12 12
    -2 -12 -12
    -2 -13 19
    -2 -13 18
    -2 -13 17
    -2 -13 16
    -2 -13 15
    -2 -13 14
    -2 -13 14
    -2 -13 13
    -2 -13 13
    -2 -13 12
    -2 -13 12
    -2 -13 12
    -2 -13 11
    -2 -13 11
    -2 -13 11
    -2 -13 10
    -2 -13 10
    -2 -13 10
    -2 -13 9
    -2 -13 9
    -2 -13 9
    -2 -13 8
    -2 -13 8
    -2 -13 8
    -2 -13 7
    -2 -13 7
    -2 -13 6
    -2 -13 6
    -2 -13 6
    -2 -13 5
    -2 -13 5
    -2 -13 5
    -2 -13 4
    -2 -13 4
    -2 -13 4
    -2 -13 3
    -2 -13 3
    -2 -13 3
    -2 -13 2
    -2 -13 2
    -2 -13 1
    -2 -13 1
    -2 -13 0
    -2 -13 0
    -2 -13 -1
    -2 -13 -1
    -2 -13 -2
    -2 -13 -2
    -2 -13 -3
    -2 -13 -3
    -2 -13 -4
    -2 -13 -4
    -2 -13 -5
    -2 -13 -5
    -2 -13 -6
    -2 -13 -6
    -2 -13 -7
    -2 -13 -7
    -2 -13 -8
    -2 -13 -8
    -2 -13 -9
    2 13 10
    -2 -13 -10
    2 13 11
    -2 -13 -11
    -2 -14 18
    -2 -14 17
    -2 -14 16
    -2 -14 15
    -2 -14 14
    -2 -14 13
    -2 -14 13
    -2 -14 13
    -2 -14 12
    -2 -14 12
    -2 -14 12
    -2 -14 11
    -2 -14 11
    -2 -14 11
    -2 -14 10
    -2 -14 10
    -2 -14 10
    -2 -14 9
    -2 -14 9
    -2 -14 9
    -2 -14 8
    -2 -14 8
    -2 -14 8
    -2 -14 7
    -2 -14 7
    -2 -14 7
    -2 -14 6
    -2 -14 6
    -2 -14 6
    -2 -14 5
    -2 -14 5
    -2 -14 5
    -2 -14 4
    -2 -14 4
    -2 -14 4
    -2 -14 3
    -2 -14 3
    -2 -14 3
    -2 -14 2
    -2 -14 2
    -2 -14 1
    -2 -14 1
    -2 -14 0
    -2 -14 0
    -2 -14 -1
    -2 -14 -1
    -2 -14 -2
    -2 -14 -2
    -2 -14 -3
    -2 -14 -3
    -2 -14 -4
    -2 -14 -4
    -2 -14 -5
    -2 -14 -5
    -2 -14 -6
    -2 -14 -6
    -2 -14 -7
    -2 -14 -7
    -2 -14 -8
    -2 -14 -8
    -2 -14 -9
    -2 -15 17
    -2 -15 16
    -2 -15 15
    -2 -15 14
    -2 -15 14
    -2 -15 13
    -2 -15 13
    -2 -15 12
    -2 -15 12
    -2 -15 12
    -2 -15 11
    -2 -15 11
    -2 -15 11
    -2 -15 10
    -2 -15 10
    -2 -15 10
    -2 -15 9
    -2 -15 9
    -2 -15 9
    -2 -15 8
    -2 -15 8
    -2 -15 8
    -2 -15 7
    -2 -15 7
    -2 -15 7
    -2 -15 6
    -2 -15 6
    -2 -15 6
    -2 -15 5
    -2 -15 5
    -2 -15 5
    -2 -15 4
    -2 -15 4
    -2 -15 4
    -2 -15 3
    -2 -15 3
    -2 -15 2
    -2 -15 2
    -2 -15 1
    -2 -15 1
    -2 -15 0
    -2 -15 0
    -2 -15 -1
    -2 -15 -1
    -2 -15 -2
    -2 -15 -2
    -2 -15 -3
    -2 -15 -3
    -2 -15 -4
    -2 -15 -4
    -2 -15 -5
    -2 -15 -5
    -2 -15 -6
    -2 -15 -6
    -2 -15 -7
    -2 -15 -7
    -2 -15 -8
    -2 -15 -8
    -2 -16 15
    -2 -16 15
    -2 -16 14
    -2 -16 14
    -2 -16 13
    -2 -16 13
    -2 -16 12
    -2 -16 12
    -2 -16 11
    -2 -16 11
    -2 -16 11
    -2 -16 10
    -2 -16 10
    -2 -16 10
    -2 -16 9
    -2 -16 9
    -2 -16 8
    -2 -16 8
    -2 -16 8
    -2 -16 7
    -2 -16 7
    -2 -16 7
    -2 -16 6
    -2 -16 6
    -2 -16 6
    -2 -16 5
    -2 -16 5
    -2 -16 5
    -2 -16 4
    -2 -16 4
    -2 -16 4
    -2 -16 3
    -2 -16 3
    -2 -16 2
    -2 -16 2
    -2 -16 1
    -2 -16 1
    -2 -16 0
    -2 -16 0
    -2 -16 -1
    -2 -16 -1
    -2 -16 -2
    -2 -16 -2
    -2 -16 -3
    -2 -16 -3
    -2 -16 -4
    -2 -16 -4
    -2 -16 -5
    -2 -16 -5
    -2 -16 -6
    -2 -16 -6
    -2 -17 13
    -2 -17 13
    -2 -17 12
    -2 -17 12
    -2 -17 11
    -2 -17 11
    -2 -17 10
    -2 -17 10
    -2 -17 10
    -2 -17 9
    -2 -17 9
    -2 -17 9
    -2 -17 8
    -2 -17 8
    -2 -17 8
    -2 -17 7
    -2 -17 7
    -2 -17 7
    -2 -17 6
    -2 -17 6
    -2 -17 6
    -2 -17 5
    -2 -17 5
    -2 -17 5
    -2 -17 4
    -2 -17 4
    -2 -17 3
    -2 -17 3
    -2 -17 2
    -2 -17 2
    -2 -17 1
    -2 -17 1
    -2 -17 0
    -2 -17 0
    -2 -17 -1
    -2 -17 -1
    -2 -17 -2
    -2 -17 -2
    -2 -17 -3
    -2 -17 -3
    -2 -18 10
    -2 -18 10
    -2 -18 9
    -2 -18 9
    -2 -18 9
    -2 -18 8
    -2 -18 8
    -2 -18 8
    -2 -18 7
    -2 -18 7
    -2 -18 7
    -2 -18 6
    -2 -18 6
    -2 -18 6
    -2 -18 5
    -2 -18 5
    -2 -18 4
    -2 -18 4
    -2 -18 3
    -2 -18 3
    -2 -18 2
    -2 -18 2
    -2 -18 1
    -2 -18 1
    -2 -18 0
    -2 -18 0
    3 -18 0
    3 -18 1
    3 -18 2
    3 -18 3
    3 -18 4
    3 -18 5
    3 -18 6
    3 -17 -4
    3 -17 -4
    3 -17 -3
    3 -17 -3
    3 -17 -2
    3 -17 -2
    3 -17 -1
    3 -17 -1
    3 -17 0
    3 -17 1
    3 -17 2
    3 -17 3
    3 -17 4
    3 -17 5
    3 -17 6
    3 -17 7
    3 -17 8
    3 -17 8
    3 -17 9
    3 -17 9
    3 -17 10
    3 -17 10
    3 -16 -7
    3 -16 -7
    3 -16 -6
    3 -16 -6
    3 -16 -5
    3 -16 -5
    3 -16 -4
    3 -16 -4
    3 -16 -3
    3 -16 -3
    3 -16 -2
    3 -16 -2
    3 -16 -1
    3 -16 0
    3 -16 1
    3 -16 2
    3 -16 3
    3 -16 4
    3 -16 5
    3 -16 6
    3 -16 6
    3 -16 7
    3 -16 7
    3 -16 8
    3 -16 8
    3 -16 9
    3 -16 9
    3 -16 10
    3 -16 10
    3 -16 11
    3 -16 11
    3 -16 12
    3 -16 12
    3 -15 -9
    3 -15 -9
    3 -15 -8
    3 -15 -8
    3 -15 -7
    3 -15 -7
    3 -15 -6
    3 -15 -6
    3 -15 -5
    3 -15 -5
    3 -15 -4
    3 -15 -4
    3 -15 -3
    3 -15 -3
    3 -15 -2
    3 -15 -1
    3 -15 0
    3 -15 1
    3 -15 2
    3 -15 3
    3 -15 4
    3 -15 5
    3 -15 5
    3 -15 6
    3 -15 6
    3 -15 7
    3 -15 7
    3 -15 8
    3 -15 8
    3 -15 9
    3 -15 9
    3 -15 10
    3 -15 10
    3 -15 11
    3 -15 11
    3 -15 12
    3 -15 12
    3 -15 13
    3 -15 13
    3 -14 -11
    3 -14 -11
    3 -14 -10
    3 -14 -10
    3 -14 -9
    3 -14 -9
    3 -14 -8
    3 -14 -8
    3 -14 -7
    3 -14 -7
    3 -14 -6
    3 -14 -6
    3 -14 -5
    3 -14 -5
    3 -14 -4
    3 -14 -4
    3 -14 -3
    3 -14 -2
    3 -14 -1
    3 -14 0
    3 -14 1
    3 -14 2
    3 -14 3
    3 -14 4
    3 -14 4
    3 -14 5
    3 -14 5
    3 -14 6
    3 -14 6
    3 -14 7
    3 -14 7
    3 -14 8
    3 -14 8
    3 -14 9
    3 -14 9
    3 -14 10
    3 -14 10
    3 -14 11
    3 -14 11
    3 -14 12
    3 -14 12
    3 -14 13
    3 -14 13
    3 -14 14
    3 -14 14
    3 -14 15
    3 -14 15
    3 -13 -12
    3 -13 -11
    3 -13 -11
    3 -13 -10
    3 -13 -10
    3 -13 -9
    3 -13 -9
    3 -13 -8
    3 -13 -8
    3 -13 -7
    3 -13 -7
    3 -13 -6
    3 -13 -6
    3 -13 -5
    3 -13 -5
    3 -13 -4
    3 -13 -4
    3 -13 -3
    3 -13 -2
    3 -13 -1
    3 -13 0
    3 -13 1
    3 -13 2
    3 -13 3
    3 -13 3
    3 -13 4
    3 -13 4
    3 -13 5
    3 -13 5
    3 -13 6
    3 -13 6
    3 -13 7
    3 -13 7
    3 -13 8
    3 -13 8
    3 -13 9
    3 -13 9
    3 -13 10
    3 -13 10
    3 -13 11
    3 -13 11
    3 -13 12
    3 -13 12
    3 -13 13
    3 -13 13
    3 -13 14
    3 -13 14
    3 -13 15
    3 -13 15
    3 -13 16
    3 -13 16
    3 -12 -13
    3 -12 -12
    3 -12 -12
    3 -12 -11
    -3 12 11
    3 -12 -11
    3 -12 -10
    -3 12 10
    3 -12 -10
    3 -12 -9
    -3 12 9
    3 -12 -9
    3 -12 -8
    -3 12 8
    3 -12 -8
    3 -12 -7
    -3 12 7
    3 -12 -7
    3 -12 -6
    -3 12 6
    3 -12 -6
    3 -12 -5
    -3 12 5
    3 -12 -5
    3 -12 -4
    3 -12 -3
    3 -12 -2
    -3 12 1
    3 -12 -1
    -3 12 0
    3 -12 0
    3 -12 1
    3 -12 2
    3 -12 2
    3 -12 3
    3 -12 3
    3 -12 4
    3 -12 4
    3 -12 5
    3 -12 5
    3 -12 6
    3 -12 6
    3 -12 7
    3 -12 7
    3 -12 7
    3 -12 8
    3 -12 8
    3 -12 8
    3 -12 9
    3 -12 9
    3 -12 9
    3 -12 10
    3 -12 10
    3 -12 10
    3 -12 11
    3 -12 11
    3 -12 11
    3 -12 12
    3 -12 12
    3 -12 12
    3 -12 13
    3 -12 13
    3 -12 13
    3 -12 14
    3 -12 14
    3 -12 14
    3 -12 15
    3 -12 15
    3 -12 15
    3 -12 16
    3 -12 16
    -3 11 14
    3 -11 -14
    -3 11 13
    3 -11 -13
    3 -11 -12
    -3 11 12
    3 -11 -12
    3 -11 -11
    -3 11 11
    3 -11 -11
    3 -11 -10
    -3 11 10
    3 -11 -10
    3 -11 -9
    -3 11 9
    3 -11 -9
    3 -11 -8
    -3 11 8
    3 -11 -8
    3 -11 -7
    -3 11 7
    3 -11 -7
    3 -11 -6
    -3 11 6
    3 -11 -6
    3 -11 -5
    -3 11 5
    3 -11 -5
    3 -11 -4
    -3 11 3
    3 -11 -3
    -3 11 2
    3 -11 -2
    -3 11 1
    3 -11 -1
    -3 11 0
    3 -11 0
    3 -11 1
    -3 11 -1
    3 -11 1
    3 -11 2
    3 -11 2
    3 -11 3
    3 -11 3
    3 -11 4
    3 -11 4
    3 -11 5
    3 -11 5
    3 -11 6
    3 -11 6
    3 -11 6
    3 -11 7
    3 -11 7
    3 -11 7
    3 -11 8
    3 -11 8
    3 -11 8
    3 -11 9
    3 -11 9
    3 -11 9
    3 -11 10
    3 -11 10
    3 -11 10
    3 -11 11
    3 -11 11
    3 -11 11
    3 -11 12
    3 -11 12
    3 -11 13
    3 -11 13
    3 -11 14
    3 -11 14
    3 -11 15
    3 -11 15
    3 -11 16
    3 -11 16
    3 -11 17
    3 -11 17
    -3 10 15
    3 -10 -15
    -3 10 14
    3 -10 -14
    3 -10 -13
    -3 10 13
    3 -10 -13
    3 -10 -12
    -3 10 12
    3 -10 -12
    -3 10 11
    3 -10 -11
    3 -10 -10
    -3 10 10
    3 -10 -10
    3 -10 -9
    -3 10 9
    3 -10 -9
    3 -10 -8
    -3 10 8
    3 -10 -8
    3 -10 -7
    -3 10 7
    3 -10 -7
    3 -10 -6
    -3 10 6
    3 -10 -6
    -3 10 5
    3 -10 -5
    -3 10 4
    -3 10 4
    3 -10 -3
    -3 10 2
    3 -10 -2
    -3 10 1
    3 -10 -1
    3 -10 0
    -3 10 0
    3 -10 0
    3 -10 1
    -3 10 -1
    3 -10 1
    3 -10 2
    -3 10 -2
    3 -10 2
    3 -10 3
    3 -10 3
    3 -10 4
    3 -10 4
    3 -10 5
    3 -10 5
    3 -10 5
    3 -10 6
    3 -10 6
    3 -10 6
    3 -10 7
    3 -10 7
    3 -10 7
    3 -10 8
    3 -10 8
    3 -10 8
    3 -10 9
    3 -10 9
    3 -10 9
    3 -10 10
    3 -10 10
    3 -10 10
    3 -10 11
    3 -10 11
    3 -10 12
    3 -10 12
    3 -10 13
    3 -10 13
    3 -10 14
    3 -10 14
    3 -10 15
    3 -10 15
    3 -10 16
    3 -10 16
    3 -10 17
    3 -10 17
    3 -10 18
    3 -10 18
    -3 9 16
    3 -9 -16
    -3 9 15
    3 -9 -15
    -3 9 14
    3 -9 -14
    3 -9 -13
    -3 9 13
    3 -9 -13
    3 -9 -12
    -3 9 12
    3 -9 -12
    3 -9 -11
    -3 9 11
    3 -9 -11
    3 -9 -10
    -3 9 10
    3 -9 -10
    3 -9 -9
    -3 9 9
    3 -9 -9
    3 -9 -8
    -3 9 8
    3 -9 -8
    3 -9 -7
    -3 9 7
    3 -9 -7
    3 -9 -6
    -3 9 6
    3 -9 -6
    -3 9 5
    3 -9 -5
    -3 9 4
    3 -9 -4
    3 -9 -3
    -3 9 2
    3 -9 -2
    -3 9 1
    3 -9 -1
    -3 9 0
    3 -9 0
    3 -9 0
    3 -9 1
    -3 9 -1
    3 -9 1
    -3 9 -2
    3 -9 2
    3 -9 2
    3 -9 3
    3 -9 3
    3 -9 4
    3 -9 4
    3 -9 5
    3 -9 5
    3 -9 5
    3 -9 6
    3 -9 6
    3 -9 6
    3 -9 7
    3 -9 7
    3 -9 7
    3 -9 8
    3 -9 8
    3 -9 8
    3 -9 9
    3 -9 9
    3 -9 10
    3 -9 10
    3 -9 11
    3 -9 11
    3 -9 12
    3 -9 12
    3 -9 13
    3 -9 13
    3 -9 14
    3 -9 14
    3 -9 15
    3 -9 15
    3 -9 16
    3 -9 16
    3 -9 17
    3 -9 17
    3 -9 18
    3 -9 18
    -3 8 17
    3 -8 -17
    -3 8 16
    3 -8 -16
    -3 8 15
    3 -8 -15
    -3 8 14
    3 -8 -14
    3 -8 -13
    -3 8 13
    3 -8 -13
    3 -8 -12
    -3 8 12
    3 -8 -12
    -3 8 11
    3 -8 -11
    3 -8 -10
    -3 8 10
    3 -8 -10
    3 -8 -9
    -3 8 9
    3 -8 -9
    3 -8 -8
    -3 8 8
    3 -8 -8
    3 -8 -7
    -3 8 7
    3 -8 -7
    3 -8 -6
    -3 8 6
    3 -8 -6
    -3 8 5
    3 -8 -5
    -3 8 4
    3 -8 -4
    3 -8 -3
    3 -8 -2
    -3 8 1
    3 -8 -1
    3 -8 -1
    -3 8 0
    3 -8 0
    3 -8 0
    -3 8 -1
    3 -8 1
    3 -8 1
    -3 8 -2
    3 -8 2
    3 -8 2
    -3 8 -3
    3 -8 3
    3 -8 3
    3 -8 4
    3 -8 4
    3 -8 4
    3 -8 4
    3 -8 5
    3 -8 5
    3 -8 5
    3 -8 6
    3 -8 6
    3 -8 6
    3 -8 7
    3 -8 7
    3 -8 8
    3 -8 8
    3 -8 9
    3 -8 9
    3 -8 10
    3 -8 10
    3 -8 11
    3 -8 11
    3 -8 12
    3 -8 12
    3 -8 13
    3 -8 13
    3 -8 14
    3 -8 14
    3 -8 15
    3 -8 15
    3 -8 16
    3 -8 16
    3 -8 17
    3 -8 17
    3 -8 18
    3 -8 18
    -3 7 18
    3 -7 -18
    -3 7 17
    3 -7 -17
    -3 7 16
    3 -7 -16
    -3 7 15
    3 -7 -15
    -3 7 14
    3 -7 -14
    3 -7 -13
    -3 7 13
    3 -7 -13
    3 -7 -12
    -3 7 12
    3 -7 -12
    3 -7 -11
    -3 7 11
    3 -7 -11
    3 -7 -10
    -3 7 10
    3 -7 -10
    3 -7 -9
    -3 7 9
    3 -7 -9
    3 -7 -8
    -3 7 8
    3 -7 -8
    3 -7 -7
    -3 7 7
    3 -7 -7
    -3 7 6
    3 -7 -6
    3 -7 -6
    -3 7 5
    3 -7 -5
    -3 7 4
    3 -7 -4
    -3 7 3
    3 -7 -3
    3 -7 -2
    3 -7 -2
    3 -7 -1
    3 -7 -1
    -3 7 0
    3 -7 0
    3 -7 0
    -3 7 -1
    3 -7 1
    3 -7 1
    3 -7 2
    -3 7 -2
    3 -7 2
    3 -7 3
    -3 7 -3
    3 -7 3
    3 -7 3
    3 -7 4
    3 -7 4
    3 -7 4
    3 -7 5
    3 -7 5
    3 -7 6
    3 -7 7
    3 -7 8
    3 -7 9
    3 -7 10
    3 -7 11
    3 -7 12
    3 -7 13
    3 -7 14
    3 -7 14
    3 -7 15
    3 -7 15
    3 -7 16
    3 -7 16
    3 -7 17
    3 -7 17
    3 -7 18
    3 -7 18
    3 -7 19
    3 -7 19
    -3 6 19
    -3 6 18
    3 -6 -18
    -3 6 17
    3 -6 -17
    -3 6 16
    3 -6 -16
    -3 6 15
    3 -6 -15
    -3 6 14
    3 -6 -14
    -3 6 13
    3 -6 -13
    3 -6 -13
    3 -6 -12
    -3 6 12
    3 -6 -12
    3 -6 -11
    -3 6 11
    3 -6 -11
    3 -6 -10
    -3 6 10
    3 -6 -10
    3 -6 -9
    -3 6 9
    3 -6 -9
    3 -6 -8
    -3 6 8
    3 -6 -8
    3 -6 -7
    -3 6 7
    3 -6 -7
    -3 6 6
    3 -6 -6
    -3 6 5
    3 -6 -5
    -3 6 4
    3 -6 -4
    -3 6 3
    3 -6 -3
    -3 6 2
    3 -6 -2
    3 -6 -2
    3 -6 -1
    3 -6 -1
    3 -6 0
    3 -6 0
    3 -6 0
    3 -6 1
    -3 6 -1
    3 -6 1
    3 -6 1
    3 -6 2
    -3 6 -2
    3 -6 2
    3 -6 2
    3 -6 3
    -3 6 -3
    3 -6 3
    3 -6 3
    3 -6 4
    3 -6 4
    3 -6 5
    3 -6 6
    3 -6 7
    3 -6 8
    3 -6 9
    3 -6 10
    3 -6 11
    3 -6 12
    3 -6 13
    3 -6 14
    3 -6 15
    3 -6 16
    3 -6 17
    3 -6 18
    3 -6 18
    3 -6 19
    3 -6 19
    -3 5 19
    -3 5 18
    -3 5 17
    3 -5 -17
    -3 5 16
    3 -5 -16
    -3 5 15
    -3 5 15
    3 -5 -15
    -3 5 14
    -3 5 14
    3 -5 -14
    -3 5 13
    3 -5 -13
    -3 5 13
    3 -5 -13
    3 -5 -12
    -3 5 12
    3 -5 -12
    3 -5 -11
    -3 5 11
    3 -5 -11
    3 -5 -10
    -3 5 10
    3 -5 -10
    3 -5 -9
    -3 5 9
    3 -5 -9
    3 -5 -8
    -3 5 8
    3 -5 -8
    3 -5 -7
    -3 5 7
    3 -5 -7
    -3 5 6
    3 -5 -6
    -3 5 5
    3 -5 -5
    -3 5 4
    3 -5 -4
    3 -5 -3
    -3 5 3
    3 -5 -3
    3 -5 -3
    3 -5 -2
    -3 5 2
    3 -5 -2
    3 -5 -2
    3 -5 -1
    3 -5 -1
    3 -5 -1
    3 -5 0
    3 -5 0
    3 -5 0
    3 -5 0
    3 -5 1
    3 -5 1
    3 -5 1
    3 -5 2
    3 -5 2
    3 -5 2
    3 -5 3
    -3 5 -3
    3 -5 3
    3 -5 4
    3 -5 4
    3 -5 5
    3 -5 6
    3 -5 7
    3 -5 8
    3 -5 9
    3 -5 10
    3 -5 11
    3 -5 12
    3 -5 13
    3 -5 14
    3 -5 15
    3 -5 16
    3 -5 17
    3 -5 18
    3 -5 19
    -3 4 20
    -3 4 19
    -3 4 18
    -3 4 17
    -3 4 16
    -3 4 16
    3 -4 -16
    -3 4 15
    -3 4 15
    3 -4 -15
    -3 4 14
    -3 4 14
    3 -4 -14
    -3 4 13
    3 -4 -13
    -3 4 13
    3 -4 -13
    -3 4 12
    3 -4 -12
    3 -4 -12
    3 -4 -12
    -3 4 11
    3 -4 -11
    3 -4 -11
    3 -4 -11
    -3 4 10
    3 -4 -10
    3 -4 -10
    3 -4 -10
    3 -4 -9
    -3 4 9
    3 -4 -9
    3 -4 -8
    -3 4 8
    3 -4 -8
    3 -4 -7
    -3 4 7
    3 -4 -7
    -3 4 6
    3 -4 -6
    3 -4 -5
    -3 4 5
    3 -4 -5
    -3 4 4
    3 -4 -4
    3 -4 -4
    3 -4 -4
    3 -4 -4
    3 -4 -3
    -3 4 3
    3 -4 -3
    3 -4 -3
    3 -4 -3
    3 -4 -2
    -3 4 2
    3 -4 -2
    3 -4 -2
    3 -4 -2
    3 -4 -1
    -3 4 1
    3 -4 -1
    3 -4 -1
    3 -4 -1
    3 -4 0
    3 -4 0
    3 -4 0
    3 -4 0
    3 -4 1
    3 -4 1
    3 -4 1
    3 -4 1
    3 -4 2
    3 -4 2
    3 -4 3
    3 -4 3
    3 -4 4
    3 -4 4
    3 -4 5
    3 -4 6
    3 -4 7
    3 -4 8
    3 -4 9
    3 -4 10
    3 -4 11
    3 -4 12
    3 -4 13
    3 -4 14
    3 -4 15
    3 -4 16
    3 -4 17
    3 -4 18
    3 -4 19
    -3 3 20
    -3 3 19
    -3 3 18
    -3 3 18
    -3 3 17
    -3 3 17
    -3 3 16
    -3 3 16
    -3 3 15
    -3 3 15
    3 -3 -15
    -3 3 14
    -3 3 14
    3 -3 -14
    -3 3 13
    -3 3 13
    3 -3 -13
    -3 3 12
    3 -3 -12
    3 -3 -12
    -3 3 11
    3 -3 -11
    3 -3 -11
    -3 3 10
    3 -3 -10
    3 -3 -10
    -3 3 9
    3 -3 -9
    3 -3 -9
    -3 3 8
    3 -3 -8
    3 -3 -8
    3 -3 -8
    3 -3 -8
    3 -3 -7
    -3 3 7
    3 -3 -7
    3 -3 -7
    3 -3 -7
    3 -3 -7
    -3 3 7
    3 -3 -6
    -3 3 6
    3 -3 -6
    3 -3 -6
    -3 3 6
    3 -3 -6
    -3 3 5
    3 -3 -5
    3 -3 -5
    3 -3 -5
    -3 3 5
    3 -3 -5
    3 -3 -4
    3 -3 -4
    -3 3 4
    -3 3 4
    3 -3 -4
    -3 3 3
    3 -3 -3
    3 -3 -3
    3 -3 -3
    3 -3 -3
    3 -3 -2
    -3 3 2
    3 -3 -2
    3 -3 -2
    3 -3 -2
    -3 3 1
    3 -3 -1
    3 -3 -1
    3 -3 -1
    3 -3 -1
    3 -3 0
    3 -3 0
    3 -3 0
    3 -3 0
    3 -3 1
    3 -3 1
    3 -3 1
    3 -3 2
    3 -3 2
    3 -3 3
    3 -3 3
    3 -3 4
    3 -3 4
    3 -3 5
    3 -3 6
    3 -3 7
    3 -3 8
    3 -3 9
    3 -3 10
    3 -3 11
    3 -3 12
    3 -3 13
    3 -3 14
    3 -3 15
    3 -3 16
    3 -3 17
    3 -3 18
    3 -3 19
    -3 2 20
    -3 2 19
    -3 2 19
    -3 2 18
    -3 2 18
    -3 2 17
    -3 2 17
    -3 2 16
    -3 2 16
    -3 2 15
    -3 2 15
    -3 2 14
    -3 2 14
    3 -2 -14
    -3 2 13
    -3 2 13
    3 -2 -13
    3 -2 -13
    -3 2 12
    3 -2 -12
    3 -2 -12
    -3 2 11
    3 -2 -11
    3 -2 -11
    -3 2 10
    3 -2 -10
    3 -2 -10
    -3 2 9
    3 -2 -9
    -3 2 9
    3 -2 -9
    -3 2 8
    3 -2 -8
    -3 2 8
    3 -2 -8
    3 -2 -7
    3 -2 -7
    -3 2 7
    3 -2 -7
    3 -2 -6
    -3 2 6
    3 -2 -6
    3 -2 -6
    -3 2 6
    3 -2 -6
    -3 2 5
    3 -2 -5
    3 -2 -5
    3 -2 -5
    -3 2 5
    3 -2 -5
    3 -2 -4
    -3 2 4
    3 -2 -4
    3 -2 -4
    3 -2 -3
    -3 2 3
    3 -2 -3
    3 -2 -3
    3 -2 -2
    3 -2 -2
    -3 2 2
    3 -2 -2
    3 -2 -1
    3 -2 -1
    -3 2 1
    3 -2 -1
    3 -2 0
    3 -2 0
    3 -2 0
    3 -2 1
    3 -2 1
    3 -2 1
    3 -2 2
    3 -2 2
    3 -2 3
    -3 2 -3
    3 -2 4
    3 -2 4
    -3 2 -4
    3 -2 5
    -3 2 -5
    3 -2 6
    -3 2 -6
    3 -2 7
    -3 2 -7
    3 -2 8
    -3 2 -8
    3 -2 9
    -3 2 -9
    3 -2 10
    -3 2 -10
    3 -2 11
    -3 2 -11
    3 -2 12
    -3 2 -12
    3 -2 13
    -3 2 -13
    3 -2 14
    -3 2 -14
    3 -2 15
    3 -2 16
    3 -2 17
    3 -2 18
    3 -2 19
    -3 1 21
    -3 1 20
    -3 1 20
    -3 1 19
    -3 1 19
    -3 1 18
    -3 1 18
    -3 1 17
    -3 1 17
    -3 1 16
    -3 1 16
    -3 1 15
    -3 1 15
    -3 1 14
    -3 1 14
    -3 1 13
    -3 1 13
    3 -1 -13
    -3 1 12
    3 -1 -12
    3 -1 -12
    -3 1 11
    3 -1 -11
    -3 1 11
    3 -1 -11
    -3 1 10
    3 -1 -10
    3 -1 -10
    -3 1 10
    -3 1 9
    3 -1 -9
    -3 1 9
    3 -1 -9
    -3 1 8
    3 -1 -8
    -3 1 8
    3 -1 -8
    -3 1 7
    3 -1 -7
    3 -1 -7
    -3 1 7
    -3 1 6
    3 -1 -6
    3 -1 -6
    3 -1 -6
    -3 1 6
    3 -1 -6
    -3 1 5
    3 -1 -5
    3 -1 -5
    3 -1 -5
    3 -1 -5
    3 -1 -4
    -3 1 4
    3 -1 -4
    3 -1 -4
    3 -1 -3
    -3 1 3
    3 -1 -3
    3 -1 -3
    3 -1 -2
    3 -1 -2
    -3 1 2
    3 -1 -2
    -3 1 1
    3 -1 -1
    3 -1 -1
    -3 1 1
    -3 1 0
    3 -1 0
    -3 1 0
    3 -1 0
    3 -1 1
    3 -1 1
    3 -1 1
    -3 1 -1
    3 -1 2
    3 -1 2
    -3 1 -2
    3 -1 3
    3 -1 3
    3 -1 4
    -3 1 -4
    3 -1 5
    -3 1 -5
    3 -1 6
    -3 1 -6
    3 -1 7
    -3 1 -7
    3 -1 8
    -3 1 -8
    3 -1 9
    -3 1 -9
    3 -1 10
    -3 1 -10
    3 -1 11
    -3 1 -11
    3 -1 12
    -3 1 -12
    3 -1 13
    -3 1 -13
    3 -1 14
    -3 1 -14
    3 -1 15
    -3 1 -15
    3 -1 16
    -3 1 -16
    3 -1 17
    -3 1 -17
    3 -1 18
    3 -1 19
    -3 0 21
    -3 0 21
    -3 0 20
    -3 0 20
    -3 0 19
    -3 0 19
    -3 0 18
    -3 0 18
    -3 0 17
    -3 0 17
    -3 0 16
    -3 0 16
    -3 0 15
    -3 0 15
    -3 0 14
    -3 0 14
    -3 0 13
    -3 0 13
    -3 0 13
    -3 0 12
    -3 0 12
    -3 0 11
    3 0 -11
    3 0 -11
    -3 0 11
    -3 0 10
    3 0 -10
    -3 0 10
    3 0 -10
    -3 0 9
    3 0 -9
    3 0 -9
    -3 0 9
    -3 0 8
    3 0 -8
    -3 0 8
    3 0 -8
    -3 0 7
    3 0 -7
    -3 0 7
    3 0 -7
    -3 0 6
    3 0 -6
    3 0 -6
    3 0 -6
    3 0 -5
    -3 0 5
    3 0 -5
    3 0 -5
    3 0 -4
    -3 0 4
    3 0 -4
    -3 0 4
    3 0 -4
    -3 0 3
    3 0 -3
    -3 0 3
    3 0 -3
    3 0 -3
    3 0 -2
    -3 0 2
    3 0 -2
    -3 0 2
    3 0 -1
    -3 0 1
    -3 0 1
    3 0 -1
    -3 0 0
    3 0 0
    -3 0 0
    3 0 0
    3 0 1
    -3 0 -1
    3 0 1
    3 0 2
    -3 0 -2
    3 0 3
    -3 0 -3
    3 0 4
    -3 0 -4
    3 0 5
    -3 0 -5
    3 0 6
    -3 0 -6
    3 0 7
    -3 0 -7
    3 0 8
    -3 0 -8
    3 0 9
    -3 0 -9
    3 0 10
    -3 0 -10
    3 0 11
    -3 0 -11
    3 0 12
    -3 0 -12
    3 0 13
    -3 0 -13
    3 0 14
    -3 0 -14
    3 0 15
    -3 0 -15
    3 0 16
    -3 0 -16
    3 0 17
    -3 0 -17
    3 0 18
    -3 0 -18
    -3 -1 21
    -3 -1 21
    -3 -1 20
    -3 -1 20
    -3 -1 19
    -3 -1 19
    -3 -1 18
    -3 -1 18
    -3 -1 17
    -3 -1 17
    -3 -1 16
    -3 -1 16
    -3 -1 15
    -3 -1 15
    -3 -1 14
    -3 -1 14
    -3 -1 14
    -3 -1 13
    -3 -1 13
    -3 -1 13
    -3 -1 12
    -3 -1 12
    -3 -1 11
    -3 -1 11
    -3 -1 10
    3 1 -10
    -3 -1 10
    -3 -1 9
    3 1 -9
    -3 -1 9
    3 1 -9
    -3 -1 8
    3 1 -8
    -3 -1 8
    3 1 -8
    -3 -1 7
    3 1 -7
    3 1 -7
    -3 -1 6
    3 1 -6
    -3 -1 6
    3 1 -6
    3 1 -6
    -3 -1 5
    3 1 -5
    -3 -1 5
    3 1 -5
    -3 -1 4
    3 1 -4
    -3 -1 4
    3 1 -4
    3 1 -3
    -3 -1 3
    -3 -1 3
    3 1 -3
    3 1 -3
    3 1 -2
    -3 -1 2
    -3 -1 2
    3 1 -2
    3 1 -1
    -3 -1 1
    -3 -1 1
    3 1 -1
    3 1 0
    -3 -1 0
    -3 -1 0
    3 1 0
    -3 -1 -1
    3 1 1
    -3 -1 -2
    -3 -1 -3
    3 1 4
    -3 -1 -4
    3 1 5
    -3 -1 -5
    3 1 6
    -3 -1 -6
    3 1 7
    -3 -1 -7
    3 1 8
    -3 -1 -8
    3 1 9
    -3 -1 -9
    3 1 10
    -3 -1 -10
    3 1 11
    -3 -1 -11
    3 1 12
    -3 -1 -12
    3 1 13
    -3 -1 -13
    3 1 14
    -3 -1 -14
    3 1 15
    -3 -1 -15
    3 1 16
    -3 -1 -16
    3 1 17
    -3 -1 -17
    3 1 18
    -3 -1 -18
    -3 -2 21
    -3 -2 21
    -3 -2 20
    -3 -2 20
    -3 -2 19
    -3 -2 19
    -3 -2 18
    -3 -2 18
    -3 -2 17
    -3 -2 17
    -3 -2 16
    -3 -2 16
    -3 -2 15
    -3 -2 15
    -3 -2 14
    -3 -2 14
    -3 -2 14
    -3 -2 13
    -3 -2 13
    -3 -2 12
    -3 -2 12
    -3 -2 11
    -3 -2 11
    -3 -2 10
    -3 -2 10
    -3 -2 9
    -3 -2 9
    -3 -2 8
    3 2 -8
    -3 -2 7
    -3 -2 7
    3 2 -7
    -3 -2 6
    -3 -2 6
    3 2 -6
    3 2 -6
    -3 -2 5
    3 2 -5
    -3 -2 5
    3 2 -5
    3 2 -4
    -3 -2 4
    -3 -2 4
    3 2 -4
    -3 -2 3
    -3 -2 3
    3 2 -3
    -3 -2 2
    -3 -2 2
    3 2 -2
    -3 -2 1
    -3 -2 1
    3 2 -1
    -3 -2 0
    -3 -2 0
    3 2 0
    -3 -2 -1
    -3 -2 -2
    -3 -2 -3
    -3 -2 -4
    3 2 5
    -3 -2 -5
    3 2 6
    -3 -2 -6
    3 2 7
    -3 -2 -7
    3 2 8
    -3 -2 -8
    3 2 9
    -3 -2 -9
    3 2 10
    -3 -2 -10
    3 2 11
    -3 -2 -11
    3 2 12
    -3 -2 -12
    3 2 13
    -3 -2 -13
    3 2 14
    -3 -2 -14
    3 2 15
    -3 -2 -15
    3 2 16
    -3 -2 -16
    3 2 17
    -3 -2 -17
    3 2 18
    -3 -2 -18
    -3 -3 21
    -3 -3 21
    -3 -3 20
    -3 -3 20
    -3 -3 19
    -3 -3 19
    -3 -3 18
    -3 -3 18
    -3 -3 17
    -3 -3 17
    -3 -3 16
    -3 -3 16
    -3 -3 15
    -3 -3 15
    -3 -3 14
    -3 -3 14
    -3 -3 14
    -3 -3 13
    -3 -3 13
    -3 -3 12
    -3 -3 12
    -3 -3 11
    -3 -3 11
    -3 -3 10
    -3 -3 10
    -3 -3 9
    -3 -3 9
    -3 -3 8
    -3 -3 8
    -3 -3 7
    -3 -3 7
    -3 -3 6
    -3 -3 6
    -3 -3 5
    3 3 -5
    -3 -3 5
    3 3 -4
    -3 -3 4
    -3 -3 4
    3 3 -4
    -3 -3 3
    3 3 -3
    -3 -3 3
    -3 -3 2
    -3 -3 2
    3 3 -2
    -3 -3 1
    -3 -3 1
    3 3 -1
    -3 -3 0
    -3 -3 0
    -3 -3 -1
    -3 -3 -2
    -3 -3 -3
    -3 -3 -4
    -3 -3 -5
    3 3 6
    -3 -3 -6
    3 3 7
    -3 -3 -7
    3 3 8
    -3 -3 -8
    3 3 9
    -3 -3 -9
    3 3 10
    -3 -3 -10
    3 3 11
    -3 -3 -11
    3 3 12
    -3 -3 -12
    3 3 13
    -3 -3 -13
    3 3 14
    -3 -3 -14
    3 3 15
    -3 -3 -15
    3 3 16
    -3 -3 -16
    3 3 17
    -3 -3 -17
    -3 -4 21
    -3 -4 21
    -3 -4 20
    -3 -4 20
    -3 -4 19
    -3 -4 19
    -3 -4 18
    -3 -4 18
    -3 -4 17
    -3 -4 17
    -3 -4 16
    -3 -4 16
    -3 -4 16
    -3 -4 15
    -3 -4 15
    -3 -4 15
    -3 -4 14
    -3 -4 14
    -3 -4 14
    -3 -4 14
    -3 -4 13
    -3 -4 13
    -3 -4 13
    -3 -4 13
    -3 -4 12
    -3 -4 12
    -3 -4 12
    -3 -4 12
    -3 -4 11
    -3 -4 11
    -3 -4 10
    -3 -4 10
    -3 -4 9
    -3 -4 9
    -3 -4 8
    -3 -4 8
    -3 -4 7
    -3 -4 7
    -3 -4 6
    -3 -4 6
    3 4 -5
    -3 -4 5
    -3 -4 5
    3 4 -4
    -3 -4 4
    -3 -4 4
    3 4 -4
    3 4 -3
    -3 -4 3
    -3 -4 3
    3 4 -3
    -3 -4 2
    3 4 -2
    -3 -4 2
    3 4 -2
    -3 -4 1
    -3 -4 1
    3 4 -1
    -3 -4 0
    -3 -4 0
    3 4 0
    -3 -4 -1
    3 4 1
    -3 -4 -2
    -3 -4 -3
    -3 -4 -4
    -3 -4 -5
    -3 -4 -6
    3 4 7
    -3 -4 -7
    3 4 8
    -3 -4 -8
    3 4 9
    -3 -4 -9
    3 4 10
    -3 -4 -10
    3 4 11
    -3 -4 -11
    3 4 12
    -3 -4 -12
    3 4 13
    -3 -4 -13
    3 4 14
    -3 -4 -14
    3 4 15
    -3 -4 -15
    3 4 16
    -3 -4 -16
    3 4 17
    -3 -4 -17
    -3 -5 21
    -3 -5 21
    -3 -5 20
    -3 -5 20
    -3 -5 19
    -3 -5 19
    -3 -5 18
    -3 -5 18
    -3 -5 17
    -3 -5 17
    -3 -5 16
    -3 -5 16
    -3 -5 15
    -3 -5 15
    -3 -5 14
    -3 -5 14
    -3 -5 14
    -3 -5 14
    -3 -5 13
    -3 -5 13
    -3 -5 12
    -3 -5 12
    -3 -5 11
    -3 -5 11
    -3 -5 10
    -3 -5 10
    -3 -5 9
    -3 -5 9
    -3 -5 8
    -3 -5 8
    -3 -5 7
    -3 -5 7
    -3 -5 6
    -3 -5 6
    -3 -5 5
    -3 -5 5
    3 5 -4
    -3 -5 4
    -3 -5 4
    3 5 -4
    3 5 -3
    -3 -5 3
    -3 -5 3
    3 5 -3
    -3 -5 2
    -3 -5 2
    3 5 -2
    -3 -5 1
    -3 -5 1
    3 5 -1
    -3 -5 0
    -3 -5 0
    3 5 0
    -3 -5 -1
    3 5 1
    -3 -5 -2
    -3 -5 -3
    -3 -5 -4
    -3 -5 -5
    -3 -5 -6
    -3 -5 -7
    3 5 8
    -3 -5 -8
    3 5 9
    -3 -5 -9
    3 5 10
    -3 -5 -10
    3 5 11
    -3 -5 -11
    3 5 12
    -3 -5 -12
    3 5 13
    -3 -5 -13
    3 5 14
    -3 -5 -14
    3 5 15
    -3 -5 -15
    3 5 16
    -3 -5 -16
    -3 -6 21
    -3 -6 21
    -3 -6 20
    -3 -6 20
    -3 -6 19
    -3 -6 19
    -3 -6 18
    -3 -6 18
    -3 -6 17
    -3 -6 17
    -3 -6 16
    -3 -6 16
    -3 -6 15
    -3 -6 15
    -3 -6 14
    -3 -6 14
    -3 -6 14
    -3 -6 13
    -3 -6 13
    -3 -6 12
    -3 -6 12
    -3 -6 11
    -3 -6 11
    -3 -6 10
    -3 -6 10
    -3 -6 9
    -3 -6 9
    -3 -6 8
    -3 -6 8
    -3 -6 7
    -3 -6 7
    -3 -6 6
    -3 -6 6
    -3 -6 5
    -3 -6 5
    3 6 -5
    -3 -6 4
    -3 -6 4
    3 6 -4
    -3 -6 3
    -3 -6 3
    3 6 -3
    -3 -6 2
    -3 -6 2
    3 6 -2
    -3 -6 1
    -3 -6 1
    3 6 -1
    -3 -6 0
    -3 -6 0
    3 6 0
    -3 -6 -1
    -3 -6 -2
    -3 -6 -3
    -3 -6 -4
    -3 -6 -5
    -3 -6 -6
    -3 -6 -7
    3 6 8
    -3 -6 -8
    3 6 9
    -3 -6 -9
    3 6 10
    -3 -6 -10
    3 6 11
    -3 -6 -11
    3 6 12
    -3 -6 -12
    3 6 13
    -3 -6 -13
    3 6 14
    -3 -6 -14
    3 6 15
    -3 -6 -15
    3 6 16
    -3 -6 -16
    -3 -7 21
    -3 -7 21
    -3 -7 20
    -3 -7 20
    -3 -7 19
    -3 -7 19
    -3 -7 18
    -3 -7 17
    -3 -7 16
    -3 -7 16
    -3 -7 15
    -3 -7 15
    -3 -7 14
    -3 -7 14
    -3 -7 13
    -3 -7 13
    -3 -7 12
    -3 -7 12
    -3 -7 11
    -3 -7 11
    -3 -7 10
    -3 -7 10
    -3 -7 9
    -3 -7 9
    -3 -7 8
    -3 -7 8
    -3 -7 7
    -3 -7 7
    -3 -7 6
    -3 -7 6
    -3 -7 5
    -3 -7 5
    3 7 -5
    -3 -7 4
    -3 -7 4
    3 7 -4
    -3 -7 3
    -3 -7 3
    3 7 -3
    -3 -7 2
    -3 -7 2
    3 7 -2
    -3 -7 1
    -3 -7 1
    3 7 -1
    -3 -7 0
    -3 -7 -1
    -3 -7 -2
    -3 -7 -3
    -3 -7 -4
    -3 -7 -5
    -3 -7 -6
    -3 -7 -7
    -3 -7 -8
    3 7 9
    -3 -7 -9
    3 7 10
    -3 -7 -10
    3 7 11
    -3 -7 -11
    3 7 12
    -3 -7 -12
    3 7 13
    -3 -7 -13
    3 7 14
    -3 -7 -14
    3 7 15
    -3 -7 -15
    -3 -8 21
    -3 -8 21
    -3 -8 20
    -3 -8 19
    -3 -8 18
    -3 -8 17
    -3 -8 17
    -3 -8 16
    -3 -8 16
    -3 -8 15
    -3 -8 15
    -3 -8 14
    -3 -8 14
    -3 -8 13
    -3 -8 13
    -3 -8 12
    -3 -8 12
    -3 -8 11
    -3 -8 11
    -3 -8 10
    -3 -8 10
    -3 -8 9
    -3 -8 9
    -3 -8 8
    -3 -8 8
    -3 -8 7
    -3 -8 7
    -3 -8 6
    -3 -8 6
    3 8 -6
    -3 -8 5
    -3 -8 5
    3 8 -5
    -3 -8 4
    -3 -8 4
    3 8 -4
    -3 -8 3
    -3 -8 3
    3 8 -3
    -3 -8 2
    -3 -8 2
    3 8 -2
    -3 -8 1
    -3 -8 1
    3 8 -1
    -3 -8 0
    -3 -8 -1
    -3 -8 -2
    -3 -8 -3
    -3 -8 -4
    -3 -8 -5
    -3 -8 -6
    -3 -8 -7
    -3 -8 -8
    3 8 9
    -3 -8 -9
    3 8 10
    -3 -8 -10
    3 8 11
    -3 -8 -11
    3 8 12
    -3 -8 -12
    3 8 13
    -3 -8 -13
    3 8 14
    -3 -8 -14
    -3 -9 20
    -3 -9 19
    -3 -9 18
    -3 -9 17
    -3 -9 17
    -3 -9 16
    -3 -9 16
    -3 -9 15
    -3 -9 15
    -3 -9 14
    -3 -9 14
    -3 -9 13
    -3 -9 13
    -3 -9 12
    -3 -9 12
    -3 -9 11
    -3 -9 11
    -3 -9 10
    -3 -9 10
    -3 -9 9
    -3 -9 9
    -3 -9 8
    -3 -9 8
    -3 -9 7
    -3 -9 7
    -3 -9 6
    -3 -9 6
    3 9 -6
    -3 -9 5
    -3 -9 5
    3 9 -5
    -3 -9 4
    -3 -9 4
    3 9 -4
    -3 -9 3
    -3 -9 3
    3 9 -3
    -3 -9 2
    -3 -9 2
    3 9 -2
    -3 -9 1
    -3 -9 1
    -3 -9 0
    -3 -9 -1
    -3 -9 -2
    -3 -9 -3
    -3 -9 -4
    -3 -9 -5
    -3 -9 -6
    -3 -9 -7
    -3 -9 -8
    3 9 9
    -3 -9 -9
    3 9 10
    -3 -9 -10
    3 9 11
    -3 -9 -11
    3 9 12
    -3 -9 -12
    3 9 13
    -3 -9 -13
    -3 -10 20
    -3 -10 19
    -3 -10 18
    -3 -10 17
    -3 -10 17
    -3 -10 16
    -3 -10 16
    -3 -10 15
    -3 -10 15
    -3 -10 14
    -3 -10 14
    -3 -10 13
    -3 -10 13
    -3 -10 12
    -3 -10 12
    -3 -10 11
    -3 -10 11
    -3 -10 10
    -3 -10 10
    -3 -10 9
    -3 -10 9
    -3 -10 9
    -3 -10 8
    -3 -10 8
    -3 -10 8
    -3 -10 7
    -3 -10 7
    -3 -10 7
    -3 -10 6
    -3 -10 6
    3 10 -6
    -3 -10 6
    -3 -10 5
    -3 -10 5
    -3 -10 5
    3 10 -5
    -3 -10 4
    -3 -10 4
    -3 -10 4
    3 10 -4
    -3 -10 3
    -3 -10 3
    -3 -10 3
    3 10 -3
    -3 -10 2
    -3 -10 2
    -3 -10 1
    -3 -10 0
    -3 -10 -1
    -3 -10 -2
    -3 -10 -3
    -3 -10 -4
    -3 -10 -5
    -3 -10 -6
    -3 -10 -7
    -3 -10 -8
    -3 -10 -9
    3 10 10
    -3 -10 -10
    3 10 11
    -3 -10 -11
    3 10 12
    -3 -10 -12
    -3 -11 19
    -3 -11 18
    -3 -11 17
    -3 -11 17
    -3 -11 16
    -3 -11 16
    -3 -11 15
    -3 -11 15
    -3 -11 14
    -3 -11 14
    -3 -11 13
    -3 -11 13
    -3 -11 12
    -3 -11 12
    -3 -11 11
    -3 -11 11
    -3 -11 10
    -3 -11 10
    -3 -11 10
    -3 -11 9
    -3 -11 9
    -3 -11 9
    -3 -11 8
    -3 -11 8
    -3 -11 8
    -3 -11 7
    -3 -11 7
    -3 -11 7
    -3 -11 6
    -3 -11 6
    -3 -11 6
    -3 -11 5
    -3 -11 5
    -3 -11 5
    -3 -11 4
    -3 -11 4
    -3 -11 4
    -3 -11 3
    -3 -11 3
    -3 -11 2
    -3 -11 2
    -3 -11 2
    -3 -11 1
    -3 -11 1
    -3 -11 0
    -3 -11 -1
    -3 -11 -2
    -3 -11 -3
    -3 -11 -4
    -3 -11 -5
    -3 -11 -6
    -3 -11 -7
    -3 -11 -8
    -3 -11 -9
    3 11 10
    -3 -11 -10
    3 11 11
    -3 -11 -11
    -3 -12 18
    -3 -12 17
    -3 -12 17
    -3 -12 16
    -3 -12 16
    -3 -12 15
    -3 -12 15
    -3 -12 14
    -3 -12 14
    -3 -12 13
    -3 -12 13
    -3 -12 12
    -3 -12 12
    -3 -12 11
    -3 -12 11
    -3 -12 10
    -3 -12 10
    -3 -12 10
    -3 -12 9
    -3 -12 9
    -3 -12 9
    -3 -12 8
    -3 -12 8
    -3 -12 8
    -3 -12 7
    -3 -12 7
    -3 -12 7
    -3 -12 6
    -3 -12 6
    -3 -12 5
    -3 -12 5
    -3 -12 5
    -3 -12 4
    -3 -12 4
    -3 -12 4
    -3 -12 3
    -3 -12 3
    -3 -12 3
    -3 -12 2
    -3 -12 2
    -3 -12 2
    -3 -12 1
    -3 -12 1
    -3 -12 0
    -3 -12 0
    -3 -12 -1
    -3 -12 -2
    -3 -12 -3
    -3 -12 -4
    -3 -12 -5
    -3 -12 -6
    -3 -12 -7
    -3 -12 -8
    -3 -12 -9
    3 12 10
    -3 -12 -10
    -3 -13 17
    -3 -13 17
    -3 -13 16
    -3 -13 16
    -3 -13 15
    -3 -13 15
    -3 -13 14
    -3 -13 14
    -3 -13 13
    -3 -13 13
    -3 -13 12
    -3 -13 12
    -3 -13 11
    -3 -13 11
    -3 -13 10
    -3 -13 10
    -3 -13 9
    -3 -13 9
    -3 -13 9
    -3 -13 8
    -3 -13 8
    -3 -13 8
    -3 -13 7
    -3 -13 7
    -3 -13 7
    -3 -13 6
    -3 -13 6
    -3 -13 6
    -3 -13 5
    -3 -13 5
    -3 -13 5
    -3 -13 4
    -3 -13 4
    -3 -13 4
    -3 -13 3
    -3 -13 3
    -3 -13 3
    -3 -13 2
    -3 -13 2
    -3 -13 1
    -3 -13 1
    -3 -13 0
    -3 -13 0
    -3 -13 -1
    -3 -13 -1
    -3 -13 -2
    -3 -13 -3
    -3 -13 -4
    -3 -13 -5
    -3 -13 -6
    -3 -13 -7
    -3 -13 -8
    -3 -14 16
    -3 -14 16
    -3 -14 15
    -3 -14 15
    -3 -14 14
    -3 -14 14
    -3 -14 13
    -3 -14 13
    -3 -14 12
    -3 -14 12
    -3 -14 11
    -3 -14 11
    -3 -14 10
    -3 -14 10
    -3 -14 9
    -3 -14 9
    -3 -14 8
    -3 -14 8
    -3 -14 8
    -3 -14 7
    -3 -14 7
    -3 -14 7
    -3 -14 6
    -3 -14 6
    -3 -14 6
    -3 -14 5
    -3 -14 5
    -3 -14 5
    -3 -14 4
    -3 -14 4
    -3 -14 4
    -3 -14 3
    -3 -14 3
    -3 -14 2
    -3 -14 2
    -3 -14 1
    -3 -14 1
    -3 -14 0
    -3 -14 0
    -3 -14 -1
    -3 -14 -1
    -3 -14 -2
    -3 -14 -2
    -3 -14 -3
    -3 -14 -4
    -3 -14 -5
    -3 -14 -6
    -3 -14 -7
    -3 -15 15
    -3 -15 15
    -3 -15 14
    -3 -15 14
    -3 -15 13
    -3 -15 13
    -3 -15 12
    -3 -15 12
    -3 -15 11
    -3 -15 11
    -3 -15 10
    -3 -15 10
    -3 -15 9
    -3 -15 9
    -3 -15 8
    -3 -15 8
    -3 -15 7
    -3 -15 7
    -3 -15 7
    -3 -15 6
    -3 -15 6
    -3 -15 6
    -3 -15 5
    -3 -15 5
    -3 -15 5
    -3 -15 4
    -3 -15 4
    -3 -15 4
    -3 -15 3
    -3 -15 3
    -3 -15 2
    -3 -15 2
    -3 -15 1
    -3 -15 1
    -3 -15 0
    -3 -15 0
    -3 -15 -1
    -3 -15 -1
    -3 -15 -2
    -3 -15 -2
    -3 -15 -3
    -3 -15 -4
    -3 -15 -5
    -3 -16 13
    -3 -16 13
    -3 -16 12
    -3 -16 12
    -3 -16 11
    -3 -16 11
    -3 -16 10
    -3 -16 10
    -3 -16 9
    -3 -16 9
    -3 -16 8
    -3 -16 8
    -3 -16 7
    -3 -16 7
    -3 -16 6
    -3 -16 6
    -3 -16 5
    -3 -16 5
    -3 -16 5
    -3 -16 4
    -3 -16 4
    -3 -16 3
    -3 -16 3
    -3 -16 2
    -3 -16 2
    -3 -16 1
    -3 -16 1
    -3 -16 0
    -3 -16 0
    -3 -16 -1
    -3 -16 -1
    -3 -16 -2
    -3 -16 -2
    -3 -17 10
    -3 -17 10
    -3 -17 9
    -3 -17 9
    -3 -17 8
    -3 -17 8
    -3 -17 7
    -3 -17 7
    -3 -17 6
    -3 -17 6
    -3 -17 5
    -3 -17 4
    -3 -17 4
    -3 -17 3
    -3 -17 3
    -3 -17 2
    -3 -17 2
    -3 -17 1
    -3 -17 1
    4 -16 -4
    4 -16 -4
    4 -16 -3
    4 -16 -3
    4 -16 -2
    4 -16 -1
    4 -16 0
    4 -16 1
    4 -16 2
    4 -16 3
    4 -16 4
    4 -16 5
    4 -16 6
    4 -16 7
    4 -16 7
    4 -16 8
    4 -16 8
    4 -15 -6
    4 -15 -6
    4 -15 -5
    4 -15 -5
    4 -15 -4
    4 -15 -4
    4 -15 -3
    4 -15 -2
    4 -15 -1
    4 -15 0
    4 -15 1
    4 -15 2
    4 -15 3
    4 -15 4
    4 -15 5
    4 -15 5
    4 -15 6
    4 -15 6
    4 -15 7
    4 -15 7
    4 -15 8
    4 -15 8
    4 -15 9
    4 -15 9
    4 -15 10
    4 -15 10
    4 -14 -8
    4 -14 -8
    4 -14 -7
    4 -14 -7
    4 -14 -6
    4 -14 -6
    4 -14 -5
    4 -14 -5
    4 -14 -4
    4 -14 -3
    4 -14 -2
    4 -14 -1
    4 -14 0
    4 -14 1
    4 -14 2
    4 -14 3
    4 -14 4
    4 -14 4
    4 -14 5
    4 -14 5
    4 -14 6
    4 -14 6
    4 -14 7
    4 -14 7
    4 -14 8
    4 -14 8
    4 -14 9
    4 -14 9
    4 -14 10
    4 -14 10
    4 -14 11
    4 -14 11
    4 -14 12
    4 -14 12
    4 -13 -10
    4 -13 -9
    4 -13 -8
    4 -13 -8
    4 -13 -7
    4 -13 -7
    4 -13 -6
    4 -13 -6
    4 -13 -5
    4 -13 -5
    4 -13 -4
    4 -13 -3
    4 -13 -2
    4 -13 -1
    4 -13 0
    4 -13 1
    4 -13 2
    4 -13 2
    4 -13 3
    4 -13 3
    4 -13 4
    4 -13 4
    4 -13 5
    4 -13 5
    4 -13 6
    4 -13 6
    4 -13 7
    4 -13 7
    4 -13 8
    4 -13 8
    4 -13 9
    4 -13 9
    4 -13 10
    4 -13 10
    4 -13 11
    4 -13 11
    4 -13 12
    4 -13 12
    4 -13 13
    4 -13 13
    4 -12 -12
    4 -12 -11
    4 -12 -10
    4 -12 -9
    4 -12 -9
    4 -12 -8
    4 -12 -8
    4 -12 -7
    4 -12 -7
    4 -12 -6
    4 -12 -6
    4 -12 -5
    4 -12 -4
    4 -12 -3
    4 -12 -2
    4 -12 -1
    4 -12 0
    4 -12 1
    4 -12 1
    4 -12 2
    4 -12 2
    4 -12 3
    4 -12 3
    4 -12 4
    4 -12 4
    4 -12 5
    4 -12 5
    4 -12 6
    4 -12 6
    4 -12 7
    4 -12 7
    4 -12 8
    4 -12 8
    4 -12 9
    4 -12 9
    4 -12 10
    4 -12 10
    4 -12 11
    4 -12 11
    4 -12 12
    4 -12 12
    4 -12 13
    4 -12 13
    4 -12 14
    4 -12 14
    4 -11 -13
    4 -11 -12
    4 -11 -11
    4 -11 -10
    4 -11 -9
    4 -11 -9
    4 -11 -8
    4 -11 -8
    4 -11 -7
    4 -11 -7
    4 -11 -6
    4 -11 -6
    4 -11 -5
    4 -11 -4
    4 -11 -3
    4 -11 -2
    4 -11 -1
    4 -11 0
    4 -11 0
    4 -11 1
    4 -11 1
    4 -11 2
    4 -11 2
    4 -11 3
    4 -11 3
    4 -11 4
    4 -11 4
    4 -11 5
    4 -11 5
    4 -11 6
    4 -11 6
    4 -11 7
    4 -11 7
    4 -11 8
    4 -11 8
    4 -11 9
    4 -11 9
    4 -11 10
    4 -11 10
    4 -11 11
    4 -11 11
    4 -11 12
    4 -11 12
    4 -11 13
    4 -11 13
    4 -11 14
    4 -11 15
    4 -10 -14
    4 -10 -13
    4 -10 -12
    4 -10 -11
    4 -10 -10
    4 -10 -9
    4 -10 -9
    4 -10 -8
    4 -10 -8
    4 -10 -7
    4 -10 -7
    4 -10 -6
    4 -10 -5
    4 -10 -4
    4 -10 -3
    4 -10 -2
    4 -10 -1
    4 -10 -1
    4 -10 0
    4 -10 0
    4 -10 1
    4 -10 1
    4 -10 2
    4 -10 2
    4 -10 3
    4 -10 3
    4 -10 4
    4 -10 4
    4 -10 5
    4 -10 5
    4 -10 6
    4 -10 6
    4 -10 7
    4 -10 7
    4 -10 8
    4 -10 8
    4 -10 8
    4 -10 9
    4 -10 9
    4 -10 9
    4 -10 10
    4 -10 10
    4 -10 10
    4 -10 11
    4 -10 11
    4 -10 12
    4 -10 12
    4 -10 13
    4 -10 13
    4 -10 14
    4 -10 14
    4 -10 15
    4 -10 15
    -4 9 15
    4 -9 -15
    -4 9 14
    4 -9 -14
    -4 9 13
    4 -9 -13
    -4 9 12
    4 -9 -12
    -4 9 11
    4 -9 -11
    4 -9 -10
    -4 9 10
    4 -9 -10
    4 -9 -9
    -4 9 9
    4 -9 -9
    4 -9 -8
    -4 9 8
    4 -9 -8
    4 -9 -7
    -4 9 7
    4 -9 -7
    -4 9 6
    4 -9 -6
    -4 9 5
    4 -9 -5
    4 -9 -4
    4 -9 -3
    4 -9 -2
    4 -9 -1
    4 -9 -1
    4 -9 0
    4 -9 0
    4 -9 1
    4 -9 1
    4 -9 2
    4 -9 2
    4 -9 3
    4 -9 3
    4 -9 4
    4 -9 4
    4 -9 5
    4 -9 5
    4 -9 5
    4 -9 6
    4 -9 6
    4 -9 6
    4 -9 7
    4 -9 7
    4 -9 7
    4 -9 8
    4 -9 8
    4 -9 8
    4 -9 9
    4 -9 9
    4 -9 10
    4 -9 10
    4 -9 11
    4 -9 11
    4 -9 12
    4 -9 12
    4 -9 13
    4 -9 13
    4 -9 14
    4 -9 14
    4 -9 15
    4 -9 15
    4 -9 16
    4 -9 16
    -4 8 16
    4 -8 -16
    -4 8 15
    4 -8 -15
    -4 8 14
    4 -8 -14
    -4 8 13
    4 -8 -13
    -4 8 12
    4 -8 -12
    -4 8 11
    4 -8 -11
    4 -8 -10
    -4 8 10
    4 -8 -10
    4 -8 -9
    -4 8 9
    4 -8 -9
    4 -8 -8
    -4 8 8
    4 -8 -8
    4 -8 -7
    -4 8 7
    4 -8 -7
    -4 8 6
    4 -8 -6
    -4 8 5
    4 -8 -5
    -4 8 4
    4 -8 -4
    4 -8 -3
    4 -8 -2
    4 -8 -2
    4 -8 -1
    4 -8 -1
    4 -8 0
    4 -8 0
    4 -8 1
    4 -8 1
    4 -8 2
    4 -8 2
    4 -8 3
    4 -8 3
    4 -8 3
    4 -8 4
    4 -8 4
    4 -8 4
    4 -8 5
    4 -8 5
    4 -8 5
    4 -8 6
    4 -8 6
    4 -8 7
    4 -8 7
    4 -8 8
    4 -8 9
    4 -8 10
    4 -8 11
    4 -8 12
    4 -8 13
    4 -8 14
    4 -8 14
    4 -8 15
    4 -8 15
    4 -8 16
    4 -8 16
    -4 7 17
    4 -7 -17
    -4 7 16
    4 -7 -16
    -4 7 15
    4 -7 -15
    -4 7 14
    4 -7 -14
    -4 7 13
    4 -7 -13
    -4 7 12
    4 -7 -12
    -4 7 11
    4 -7 -11
    4 -7 -10
    -4 7 10
    4 -7 -10
    4 -7 -9
    -4 7 9
    4 -7 -9
    4 -7 -8
    -4 7 8
    4 -7 -8
    -4 7 7
    4 -7 -7
    -4 7 6
    4 -7 -6
    -4 7 5
    4 -7 -5
    -4 7 4
    4 -7 -4
    -4 7 3
    4 -7 -3
    4 -7 -3
    4 -7 -2
    4 -7 -2
    4 -7 -1
    4 -7 -1
    4 -7 0
    4 -7 0
    4 -7 0
    4 -7 1
    4 -7 1
    4 -7 1
    4 -7 2
    4 -7 2
    4 -7 2
    4 -7 3
    4 -7 3
    4 -7 3
    4 -7 4
    4 -7 4
    4 -7 4
    4 -7 5
    4 -7 5
    4 -7 5
    4 -7 6
    4 -7 6
    4 -7 7
    4 -7 8
    4 -7 9
    4 -7 10
    4 -7 11
    4 -7 12
    4 -7 13
    4 -7 14
    4 -7 15
    4 -7 16
    -4 6 17
    4 -6 -17
    -4 6 16
    4 -6 -16
    -4 6 15
    4 -6 -15
    -4 6 14
    4 -6 -14
    -4 6 13
    4 -6 -13
    -4 6 12
    4 -6 -12
    -4 6 11
    4 -6 -11
    4 -6 -10
    -4 6 10
    4 -6 -10
    4 -6 -9
    -4 6 9
    4 -6 -9
    4 -6 -8
    -4 6 8
    4 -6 -8
    -4 6 7
    4 -6 -7
    -4 6 6
    4 -6 -6
    4 -6 -5
    -4 6 5
    4 -6 -5
    4 -6 -4
    -4 6 4
    4 -6 -4
    4 -6 -3
    -4 6 3
    4 -6 -3
    4 -6 -3
    4 -6 -2
    4 -6 -2
    4 -6 -2
    4 -6 -1
    4 -6 -1
    4 -6 -1
    4 -6 0
    4 -6 0
    4 -6 0
    4 -6 1
    4 -6 1
    4 -6 1
    4 -6 2
    4 -6 2
    4 -6 2
    4 -6 3
    4 -6 3
    4 -6 3
    4 -6 4
    4 -6 4
    4 -6 4
    4 -6 5
    4 -6 5
    4 -6 6
    4 -6 7
    4 -6 8
    4 -6 9
    4 -6 10
    4 -6 11
    4 -6 12
    4 -6 13
    4 -6 14
    4 -6 15
    4 -6 16
    4 -6 17
    -4 5 18
    4 -5 -18
    -4 5 17
    4 -5 -17
    -4 5 16
    4 -5 -16
    -4 5 15
    4 -5 -15
    -4 5 14
    4 -5 -14
    -4 5 13
    4 -5 -13
    -4 5 12
    4 -5 -12
    -4 5 11
    4 -5 -11
    4 -5 -10
    -4 5 10
    4 -5 -10
    4 -5 -9
    4 -5 -9
    -4 5 9
    4 -5 -9
    4 -5 -8
    4 -5 -8
    -4 5 8
    4 -5 -8
    4 -5 -7
    -4 5 7
    4 -5 -7
    4 -5 -6
    4 -5 -6
    -4 5 6
    4 -5 -6
    4 -5 -5
    4 -5 -5
    -4 5 5
    4 -5 -5
    4 -5 -4
    -4 5 4
    4 -5 -4
    4 -5 -4
    4 -5 -4
    -4 5 3
    4 -5 -3
    4 -5 -3
    4 -5 -3
    4 -5 -3
    4 -5 -2
    -4 5 2
    4 -5 -2
    4 -5 -2
    4 -5 -1
    4 -5 -1
    4 -5 -1
    4 -5 0
    4 -5 0
    4 -5 0
    4 -5 1
    4 -5 1
    4 -5 1
    4 -5 2
    4 -5 2
    4 -5 2
    4 -5 3
    4 -5 3
    4 -5 4
    4 -5 4
    4 -5 5
    4 -5 6
    4 -5 7
    4 -5 8
    4 -5 9
    4 -5 10
    4 -5 11
    4 -5 12
    4 -5 13
    4 -5 14
    4 -5 15
    4 -5 16
    4 -5 17
    -4 4 18
    -4 4 17
    4 -4 -17
    -4 4 16
    4 -4 -16
    -4 4 15
    4 -4 -15
    -4 4 14
    4 -4 -14
    -4 4 13
    4 -4 -13
    -4 4 12
    4 -4 -12
    -4 4 11
    4 -4 -11
    -4 4 10
    4 -4 -10
    -4 4 9
    4 -4 -9
    4 -4 -8
    4 -4 -8
    -4 4 8
    4 -4 -8
    -4 4 7
    4 -4 -7
    4 -4 -7
    4 -4 -7
    4 -4 -7
    4 -4 -6
    -4 4 6
    4 -4 -6
    4 -4 -6
    4 -4 -6
    4 -4 -6
    4 -4 -5
    -4 4 5
    4 -4 -5
    4 -4 -5
    4 -4 -5
    4 -4 -5
    4 -4 -4
    -4 4 4
    4 -4 -4
    4 -4 -4
    4 -4 -4
    -4 4 3
    4 -4 -3
    4 -4 -3
    4 -4 -3
    4 -4 -3
    4 -4 -2
    -4 4 2
    4 -4 -2
    4 -4 -2
    4 -4 -1
    4 -4 -1
    4 -4 -1
    4 -4 0
    4 -4 0
    4 -4 0
    4 -4 1
    4 -4 1
    4 -4 1
    4 -4 2
    4 -4 2
    4 -4 3
    4 -4 3
    4 -4 4
    4 -4 5
    4 -4 6
    4 -4 7
    4 -4 8
    4 -4 9
    4 -4 10
    4 -4 11
    4 -4 12
    4 -4 13
    4 -4 14
    4 -4 15
    4 -4 16
    4 -4 17
    -4 3 19
    -4 3 18
    -4 3 17
    -4 3 16
    4 -3 -16
    -4 3 15
    4 -3 -15
    -4 3 14
    4 -3 -14
    -4 3 13
    4 -3 -13
    -4 3 12
    4 -3 -12
    -4 3 11
    4 -3 -11
    -4 3 10
    4 -3 -10
    4 -3 -10
    -4 3 9
    4 -3 -9
    4 -3 -9
    -4 3 8
    4 -3 -8
    4 -3 -8
    -4 3 7
    4 -3 -7
    4 -3 -7
    4 -3 -7
    -4 3 6
    4 -3 -6
    4 -3 -6
    4 -3 -6
    4 -3 -5
    -4 3 5
    4 -3 -5
    4 -3 -5
    4 -3 -4
    -4 3 4
    4 -3 -4
    4 -3 -4
    4 -3 -4
    -4 3 3
    4 -3 -3
    4 -3 -3
    4 -3 -3
    4 -3 -3
    -4 3 2
    4 -3 -2
    4 -3 -2
    4 -3 -2
    4 -3 -2
    4 -3 -1
    4 -3 -1
    4 -3 -1
    4 -3 0
    4 -3 0
    4 -3 0
    4 -3 1
    4 -3 1
    4 -3 2
    4 -3 2
    4 -3 3
    4 -3 4
    4 -3 5
    4 -3 6
    4 -3 7
    4 -3 8
    4 -3 9
    4 -3 10
    4 -3 11
    4 -3 12
    4 -3 13
    4 -3 14
    4 -3 15
    4 -3 16
    4 -3 17
    -4 2 19
    -4 2 18
    -4 2 17
    -4 2 16
    -4 2 15
    4 -2 -15
    -4 2 14
    4 -2 -14
    -4 2 13
    4 -2 -13
    -4 2 12
    4 -2 -12
    -4 2 11
    4 -2 -11
    4 -2 -11
    4 -2 -10
    4 -2 -10
    -4 2 9
    4 -2 -9
    4 -2 -9
    -4 2 8
    4 -2 -8
    4 -2 -8
    -4 2 7
    4 -2 -7
    4 -2 -7
    4 -2 -7
    -4 2 6
    4 -2 -6
    4 -2 -6
    4 -2 -6
    4 -2 -5
    -4 2 5
    4 -2 -5
    4 -2 -4
    -4 2 4
    4 -2 -4
    4 -2 -3
    -4 2 3
    4 -2 -3
    4 -2 -2
    -4 2 2
    4 -2 -2
    4 -2 -2
    4 -2 -1
    -4 2 1
    4 -2 -1
    4 -2 -1
    4 -2 0
    4 -2 1
    4 -2 2
    4 -2 3
    4 -2 4
    -4 2 -4
    4 -2 5
    -4 2 -5
    4 -2 6
    -4 2 -6
    4 -2 7
    -4 2 -7
    4 -2 8
    -4 2 -8
    4 -2 9
    -4 2 -9
    4 -2 10
    -4 2 -10
    4 -2 11
    -4 2 -11
    4 -2 12
    -4 2 -12
    4 -2 13
    4 -2 14
    4 -2 15
    4 -2 16
    4 -2 17
    -4 1 19
    -4 1 18
    -4 1 17
    -4 1 16
    -4 1 15
    -4 1 14
    4 -1 -14
    -4 1 13
    4 -1 -13
    -4 1 12
    4 -1 -12
    4 -1 -11
    -4 1 11
    4 -1 -11
    -4 1 10
    4 -1 -10
    4 -1 -10
    -4 1 10
    -4 1 9
    4 -1 -9
    4 -1 -9
    -4 1 8
    4 -1 -8
    4 -1 -8
    -4 1 7
    4 -1 -7
    4 -1 -7
    4 -1 -7
    -4 1 6
    4 -1 -6
    4 -1 -6
    4 -1 -6
    4 -1 -5
    -4 1 5
    4 -1 -5
    4 -1 -4
    -4 1 4
    4 -1 -4
    4 -1 -3
    -4 1 3
    4 -1 -3
    4 -1 -2
    -4 1 2
    4 -1 -2
    -4 1 1
    -4 1 1
    -4 1 0
    4 -1 1
    -4 1 -1
    4 -1 2
    -4 1 -2
    4 -1 3
    -4 1 -3
    4 -1 4
    -4 1 -4
    4 -1 5
    -4 1 -5
    4 -1 6
    -4 1 -6
    4 -1 7
    -4 1 -7
    4 -1 8
    -4 1 -8
    4 -1 9
    -4 1 -9
    4 -1 10
    -4 1 -10
    4 -1 11
    -4 1 -11
    4 -1 12
    -4 1 -12
    4 -1 13
    -4 1 -13
    4 -1 14
    -4 1 -14
    4 -1 15
    -4 1 -15
    4 -1 16
    -4 1 -16
    -4 0 20
    -4 0 19
    -4 0 18
    -4 0 17
    -4 0 16
    -4 0 15
    -4 0 14
    -4 0 13
    -4 0 12
    4 0 -12
    -4 0 12
    -4 0 11
    -4 0 11
    4 0 -11
    -4 0 10
    4 0 -10
    4 0 -10
    -4 0 9
    4 0 -9
    4 0 -9
    -4 0 8
    4 0 -8
    4 0 -8
    -4 0 7
    4 0 -7
    4 0 -7
    4 0 -7
    4 0 -6
    -4 0 6
    4 0 -6
    4 0 -5
    -4 0 5
    4 0 -5
    -4 0 4
    4 0 -4
    -4 0 4
    4 0 -4
    4 0 -3
    -4 0 3
    -4 0 3
    4 0 -3
    -4 0 2
    4 0 -2
    -4 0 2
    4 0 -2
    -4 0 1
    -4 0 1
    -4 0 0
    -4 0 -1
    4 0 2
    -4 0 -2
    4 0 3
    -4 0 -3
    4 0 4
    -4 0 -4
    4 0 5
    -4 0 -5
    4 0 6
    -4 0 -6
    4 0 7
    -4 0 -7
    4 0 8
    -4 0 -8
    4 0 9
    -4 0 -9
    4 0 10
    -4 0 -10
    4 0 11
    -4 0 -11
    4 0 12
    -4 0 -12
    4 0 13
    -4 0 -13
    4 0 14
    -4 0 -14
    4 0 15
    -4 0 -15
    4 0 16
    -4 0 -16
    -4 -1 20
    -4 -1 19
    -4 -1 18
    -4 -1 17
    -4 -1 16
    -4 -1 15
    -4 -1 14
    -4 -1 13
    -4 -1 12
    -4 -1 12
    -4 -1 11
    4 1 -11
    -4 -1 10
    4 1 -10
    -4 -1 9
    4 1 -9
    -4 -1 8
    4 1 -8
    4 1 -7
    -4 -1 7
    4 1 -7
    -4 -1 6
    4 1 -6
    -4 -1 6
    4 1 -6
    4 1 -5
    -4 -1 5
    -4 -1 5
    4 1 -5
    -4 -1 4
    4 1 -4
    -4 -1 4
    4 1 -4
    -4 -1 3
    4 1 -3
    -4 -1 3
    4 1 -3
    -4 -1 2
    -4 -1 2
    4 1 -2
    -4 -1 1
    -4 -1 1
    -4 -1 0
    -4 -1 -1
    -4 -1 -2
    -4 -1 -3
    4 1 4
    -4 -1 -4
    4 1 5
    -4 -1 -5
    4 1 6
    -4 -1 -6
    4 1 7
    -4 -1 -7
    4 1 8
    -4 -1 -8
    4 1 9
    -4 -1 -9
    4 1 10
    -4 -1 -10
    4 1 11
    -4 -1 -11
    4 1 12
    -4 -1 -12
    4 1 13
    -4 -1 -13
    4 1 14
    -4 -1 -14
    4 1 15
    -4 -1 -15
    4 1 16
    -4 -1 -16
    -4 -2 20
    -4 -2 19
    -4 -2 18
    -4 -2 17
    -4 -2 16
    -4 -2 15
    -4 -2 14
    -4 -2 13
    -4 -2 12
    -4 -2 11
    -4 -2 10
    -4 -2 9
    -4 -2 8
    -4 -2 8
    -4 -2 7
    -4 -2 7
    4 2 -7
    -4 -2 6
    4 2 -6
    -4 -2 6
    4 2 -6
    4 2 -5
    -4 -2 5
    -4 -2 5
    4 2 -5
    -4 -2 4
    4 2 -4
    -4 -2 4
    4 2 -4
    -4 -2 3
    4 2 -3
    -4 -2 3
    -4 -2 2
    -4 -2 2
    -4 -2 1
    -4 -2 1
    -4 -2 0
    -4 -2 -1
    -4 -2 -2
    -4 -2 -3
    -4 -2 -4
    4 2 5
    -4 -2 -5
    4 2 6
    -4 -2 -6
    4 2 7
    -4 -2 -7
    4 2 8
    -4 -2 -8
    4 2 9
    -4 -2 -9
    4 2 10
    -4 -2 -10
    4 2 11
    -4 -2 -11
    4 2 12
    -4 -2 -12
    4 2 13
    -4 -2 -13
    4 2 14
    -4 -2 -14
    4 2 15
    -4 -2 -15
    -4 -3 20
    -4 -3 19
    -4 -3 18
    -4 -3 17
    -4 -3 16
    -4 -3 15
    -4 -3 14
    -4 -3 13
    -4 -3 12
    -4 -3 11
    -4 -3 10
    -4 -3 9
    -4 -3 9
    -4 -3 8
    -4 -3 8
    -4 -3 7
    -4 -3 7
    4 3 -6
    -4 -3 6
    -4 -3 6
    4 3 -6
    4 3 -5
    -4 -3 5
    -4 -3 5
    4 3 -5
    4 3 -4
    -4 -3 4
    -4 -3 4
    4 3 -4
    -4 -3 3
    -4 -3 3
    -4 -3 2
    -4 -3 2
    -4 -3 1
    -4 -3 1
    -4 -3 0
    -4 -3 -1
    -4 -3 -2
    -4 -3 -3
    -4 -3 -4
    -4 -3 -5
    4 3 6
    -4 -3 -6
    4 3 7
    -4 -3 -7
    4 3 8
    -4 -3 -8
    4 3 9
    -4 -3 -9
    4 3 10
    -4 -3 -10
    4 3 11
    -4 -3 -11
    4 3 12
    -4 -3 -12
    4 3 13
    -4 -3 -13
    4 3 14
    -4 -3 -14
    4 3 15
    -4 -3 -15
    -4 -4 20
    -4 -4 19
    -4 -4 18
    -4 -4 17
    -4 -4 16
    -4 -4 15
    -4 -4 14
    -4 -4 13
    -4 -4 12
    -4 -4 11
    -4 -4 11
    -4 -4 10
    -4 -4 10
    -4 -4 9
    -4 -4 9
    -4 -4 8
    -4 -4 8
    -4 -4 7
    -4 -4 7
    4 4 -6
    -4 -4 6
    -4 -4 5
    4 4 -5
    -4 -4 5
    4 4 -5
    4 4 -5
    -4 -4 4
    -4 -4 4
    4 4 -4
    -4 -4 3
    -4 -4 3
    4 4 -3
    -4 -4 2
    4 4 -2
    -4 -4 1
    -4 -4 1
    4 4 -1
    -4 -4 0
    -4 -4 -1
    -4 -4 -2
    -4 -4 -3
    -4 -4 -4
    -4 -4 -5
    4 4 6
    -4 -4 -6
    4 4 7
    -4 -4 -7
    4 4 8
    -4 -4 -8
    4 4 9
    -4 -4 -9
    4 4 10
    -4 -4 -10
    4 4 11
    -4 -4 -11
    4 4 12
    -4 -4 -12
    4 4 13
    -4 -4 -13
    4 4 14
    -4 -4 -14
    -4 -5 20
    -4 -5 19
    -4 -5 18
    -4 -5 17
    -4 -5 16
    -4 -5 15
    -4 -5 14
    -4 -5 13
    -4 -5 13
    -4 -5 12
    -4 -5 12
    -4 -5 11
    -4 -5 11
    -4 -5 10
    -4 -5 10
    -4 -5 9
    -4 -5 9
    -4 -5 8
    -4 -5 8
    -4 -5 7
    -4 -5 7
    -4 -5 6
    -4 -5 6
    -4 -5 5
    -4 -5 5
    4 5 -5
    4 5 -5
    -4 -5 4
    -4 -5 4
    4 5 -4
    -4 -5 3
    -4 -5 3
    4 5 -3
    -4 -5 2
    4 5 -2
    -4 -5 1
    4 5 -1
    -4 -5 0
    -4 -5 -1
    -4 -5 -2
    -4 -5 -3
    -4 -5 -4
    -4 -5 -5
    -4 -5 -6
    4 5 7
    -4 -5 -7
    4 5 8
    -4 -5 -8
    4 5 9
    -4 -5 -9
    4 5 10
    -4 -5 -10
    4 5 11
    -4 -5 -11
    4 5 12
    -4 -5 -12
    4 5 13
    -4 -5 -13
    4 5 14
    -4 -5 -14
    -4 -6 20
    -4 -6 19
    -4 -6 18
    -4 -6 17
    -4 -6 16
    -4 -6 15
    -4 -6 14
    -4 -6 13
    -4 -6 13
    -4 -6 12
    -4 -6 12
    -4 -6 11
    -4 -6 11
    -4 -6 10
    -4 -6 10
    -4 -6 9
    -4 -6 9
    -4 -6 8
    -4 -6 8
    -4 -6 7
    -4 -6 7
    -4 -6 6
    -4 -6 6
    -4 -6 5
    -4 -6 5
    4 6 -5
    -4 -6 4
    -4 -6 4
    4 6 -4
    -4 -6 3
    -4 -6 3
    4 6 -3
    -4 -6 2
    -4 -6 2
    4 6 -2
    -4 -6 1
    -4 -6 1
    4 6 -1
    -4 -6 0
    -4 -6 -1
    -4 -6 -2
    -4 -6 -3
    -4 -6 -4
    -4 -6 -5
    -4 -6 -6
    -4 -6 -7
    4 6 8
    -4 -6 -8
    4 6 9
    -4 -6 -9
    4 6 10
    -4 -6 -10
    4 6 11
    -4 -6 -11
    4 6 12
    -4 -6 -12
    4 6 13
    -4 -6 -13
    -4 -7 19
    -4 -7 18
    -4 -7 17
    -4 -7 16
    -4 -7 15
    -4 -7 14
    -4 -7 13
    -4 -7 13
    -4 -7 12
    -4 -7 12
    -4 -7 11
    -4 -7 11
    -4 -7 10
    -4 -7 10
    -4 -7 9
    -4 -7 9
    -4 -7 8
    -4 -7 8
    -4 -7 7
    -4 -7 7
    -4 -7 6
    -4 -7 6
    -4 -7 5
    4 7 -5
    -4 -7 4
    -4 -7 4
    -4 -7 3
    -4 -7 3
    4 7 -3
    -4 -7 2
    -4 -7 2
    4 7 -2
    -4 -7 1
    -4 -7 1
    -4 -7 0
    -4 -7 -1
    -4 -7 -2
    -4 -7 -3
    -4 -7 -4
    -4 -7 -5
    -4 -7 -6
    -4 -7 -7
    4 7 8
    -4 -7 -8
    4 7 9
    -4 -7 -9
    4 7 10
    -4 -7 -10
    4 7 11
    -4 -7 -11
    4 7 12
    -4 -7 -12
    -4 -8 19
    -4 -8 18
    -4 -8 17
    -4 -8 16
    -4 -8 15
    -4 -8 14
    -4 -8 14
    -4 -8 13
    -4 -8 13
    -4 -8 12
    -4 -8 12
    -4 -8 11
    -4 -8 11
    -4 -8 10
    -4 -8 10
    -4 -8 9
    -4 -8 9
    -4 -8 8
    -4 -8 8
    -4 -8 7
    -4 -8 7
    -4 -8 6
    -4 -8 6
    -4 -8 5
    -4 -8 5
    4 8 -5
    -4 -8 4
    -4 -8 4
    4 8 -4
    -4 -8 3
    -4 -8 3
    4 8 -3
    -4 -8 2
    -4 -8 2
    -4 -8 1
    -4 -8 0
    -4 -8 -1
    -4 -8 -2
    -4 -8 -3
    -4 -8 -4
    -4 -8 -5
    -4 -8 -6
    -4 -8 -7
    4 8 8
    -4 -8 -8
    4 8 9
    -4 -8 -9
    4 8 10
    -4 -8 -10
    4 8 11
    -4 -8 -11
    -4 -9 18
    -4 -9 17
    -4 -9 16
    -4 -9 15
    -4 -9 14
    -4 -9 14
    -4 -9 13
    -4 -9 13
    -4 -9 12
    -4 -9 12
    -4 -9 11
    -4 -9 11
    -4 -9 10
    -4 -9 10
    -4 -9 9
    -4 -9 9
    -4 -9 8
    -4 -9 8
    -4 -9 7
    -4 -9 7
    -4 -9 6
    -4 -9 6
    -4 -9 5
    -4 -9 5
    -4 -9 4
    -4 -9 4
    -4 -9 3
    -4 -9 3
    -4 -9 2
    -4 -9 2
    -4 -9 1
    -4 -9 0
    -4 -9 -1
    -4 -9 -2
    -4 -9 -3
    -4 -9 -4
    -4 -9 -5
    -4 -9 -6
    -4 -9 -7
    -4 -9 -8
    4 9 9
    -4 -9 -9
    4 9 10
    -4 -9 -10
    4 9 11
    -4 -9 -11
    -4 -10 18
    -4 -10 17
    -4 -10 16
    -4 -10 15
    -4 -10 14
    -4 -10 14
    -4 -10 13
    -4 -10 13
    -4 -10 12
    -4 -10 12
    -4 -10 11
    -4 -10 11
    -4 -10 10
    -4 -10 10
    -4 -10 9
    -4 -10 9
    -4 -10 8
    -4 -10 8
    -4 -10 7
    -4 -10 7
    -4 -10 6
    -4 -10 6
    -4 -10 5
    -4 -10 5
    -4 -10 4
    -4 -10 4
    -4 -10 3
    -4 -10 3
    -4 -10 2
    -4 -10 2
    -4 -10 1
    -4 -10 0
    -4 -10 -1
    -4 -10 -2
    -4 -10 -3
    -4 -10 -4
    -4 -10 -5
    -4 -10 -6
    -4 -10 -7
    -4 -10 -8
    4 10 9
    -4 -10 -9
    -4 -11 17
    -4 -11 16
    -4 -11 15
    -4 -11 14
    -4 -11 14
    -4 -11 13
    -4 -11 13
    -4 -11 12
    -4 -11 12
    -4 -11 11
    -4 -11 11
    -4 -11 10
    -4 -11 10
    -4 -11 9
    -4 -11 9
    -4 -11 8
    -4 -11 8
    -4 -11 7
    -4 -11 7
    -4 -11 6
    -4 -11 6
    -4 -11 5
    -4 -11 5
    -4 -11 4
    -4 -11 4
    -4 -11 3
    -4 -11 3
    -4 -11 2
    -4 -11 1
    -4 -11 0
    -4 -11 -1
    -4 -11 -2
    -4 -11 -3
    -4 -11 -4
    -4 -11 -5
    -4 -11 -6
    -4 -11 -7
    -4 -11 -8
    -4 -12 16
    -4 -12 15
    -4 -12 14
    -4 -12 14
    -4 -12 13
    -4 -12 13
    -4 -12 12
    -4 -12 12
    -4 -12 11
    -4 -12 11
    -4 -12 10
    -4 -12 10
    -4 -12 9
    -4 -12 9
    -4 -12 8
    -4 -12 8
    -4 -12 7
    -4 -12 7
    -4 -12 6
    -4 -12 6
    -4 -12 5
    -4 -12 5
    -4 -12 4
    -4 -12 4
    -4 -12 3
    -4 -12 3
    -4 -12 2
    -4 -12 1
    -4 -12 0
    -4 -12 -1
    -4 -12 -2
    -4 -12 -3
    -4 -12 -4
    -4 -12 -5
    -4 -12 -6
    -4 -12 -7
    -4 -13 15
    -4 -13 14
    -4 -13 14
    -4 -13 13
    -4 -13 13
    -4 -13 12
    -4 -13 12
    -4 -13 11
    -4 -13 11
    -4 -13 10
    -4 -13 10
    -4 -13 9
    -4 -13 9
    -4 -13 8
    -4 -13 8
    -4 -13 7
    -4 -13 7
    -4 -13 6
    -4 -13 6
    -4 -13 5
    -4 -13 5
    -4 -13 4
    -4 -13 4
    -4 -13 3
    -4 -13 2
    -4 -13 1
    -4 -13 0
    -4 -13 -1
    -4 -13 -2
    -4 -13 -3
    -4 -13 -4
    -4 -13 -5
    -4 -14 13
    -4 -14 13
    -4 -14 12
    -4 -14 12
    -4 -14 11
    -4 -14 11
    -4 -14 10
    -4 -14 10
    -4 -14 9
    -4 -14 9
    -4 -14 8
    -4 -14 8
    -4 -14 7
    -4 -14 7
    -4 -14 6
    -4 -14 6
    -4 -14 5
    -4 -14 5
    -4 -14 4
    -4 -14 4
    -4 -14 3
    -4 -14 2
    -4 -14 1
    -4 -14 0
    -4 -14 -1
    -4 -14 -2
    -4 -14 -3
    -4 -15 11
    -4 -15 11
    -4 -15 10
    -4 -15 10
    -4 -15 9
    -4 -15 9
    -4 -15 8
    -4 -15 8
    -4 -15 7
    -4 -15 7
    -4 -15 6
    -4 -15 6
    -4 -15 5
    -4 -15 5
    -4 -15 4
    -4 -15 3
    -4 -15 2
    -4 -15 1
    -4 -15 0
    5 -14 -4
    5 -14 -3
    5 -14 -2
    5 -14 -1
    5 -14 0
    5 -14 1
    5 -14 2
    5 -14 3
    5 -14 4
    5 -14 5
    5 -14 6
    5 -13 -6
    5 -13 -5
    5 -13 -4
    5 -13 -3
    5 -13 -2
    5 -13 -1
    5 -13 0
    5 -13 1
    5 -13 2
    5 -13 3
    5 -13 4
    5 -13 5
    5 -13 6
    5 -13 7
    5 -13 7
    5 -13 8
    5 -13 8
    5 -12 -8
    5 -12 -7
    5 -12 -6
    5 -12 -5
    5 -12 -4
    5 -12 -3
    5 -12 -2
    5 -12 -1
    5 -12 0
    5 -12 1
    5 -12 2
    5 -12 3
    5 -12 4
    5 -12 5
    5 -12 5
    5 -12 6
    5 -12 6
    5 -12 7
    5 -12 7
    5 -12 8
    5 -12 8
    5 -12 9
    5 -12 9
    5 -12 10
    5 -12 10
    5 -11 -10
    5 -11 -9
    5 -11 -8
    5 -11 -7
    5 -11 -6
    5 -11 -5
    5 -11 -4
    5 -11 -3
    5 -11 -2
    5 -11 -1
    5 -11 0
    5 -11 1
    5 -11 2
    5 -11 3
    5 -11 3
    5 -11 4
    5 -11 4
    5 -11 5
    5 -11 5
    5 -11 6
    5 -11 6
    5 -11 7
    5 -11 7
    5 -11 8
    5 -11 8
    5 -11 9
    5 -11 9
    5 -11 10
    5 -11 10
    5 -11 11
    5 -11 11
    5 -10 -11
    5 -10 -10
    5 -10 -9
    5 -10 -8
    5 -10 -7
    5 -10 -6
    5 -10 -5
    5 -10 -4
    5 -10 -3
    5 -10 -2
    5 -10 -1
    5 -10 0
    5 -10 1
    5 -10 2
    5 -10 2
    5 -10 3
    5 -10 3
    5 -10 4
    5 -10 4
    5 -10 5
    5 -10 5
    5 -10 6
    5 -10 6
    5 -10 7
    5 -10 7
    5 -10 8
    5 -10 8
    5 -10 9
    5 -10 9
    5 -10 10
    5 -10 10
    5 -10 11
    5 -10 11
    5 -10 12
    5 -10 12
    5 -9 -12
    5 -9 -11
    5 -9 -10
    5 -9 -9
    5 -9 -8
    5 -9 -7
    5 -9 -6
    5 -9 -5
    5 -9 -4
    5 -9 -3
    5 -9 -2
    5 -9 -1
    5 -9 0
    5 -9 0
    5 -9 1
    5 -9 1
    5 -9 2
    5 -9 2
    5 -9 3
    5 -9 3
    5 -9 4
    5 -9 4
    5 -9 5
    5 -9 5
    5 -9 6
    5 -9 6
    5 -9 7
    5 -9 7
    5 -9 8
    5 -9 8
    5 -9 9
    5 -9 9
    5 -9 10
    5 -9 10
    5 -9 11
    5 -9 12
    5 -8 -13
    5 -8 -12
    5 -8 -11
    5 -8 -10
    5 -8 -9
    5 -8 -8
    5 -8 -7
    5 -8 -6
    5 -8 -5
    5 -8 -4
    5 -8 -3
    5 -8 -2
    5 -8 -1
    5 -8 -1
    5 -8 0
    5 -8 0
    5 -8 1
    5 -8 1
    5 -8 2
    5 -8 2
    5 -8 3
    5 -8 3
    5 -8 4
    5 -8 4
    5 -8 5
    5 -8 5
    5 -8 6
    5 -8 6
    5 -8 7
    5 -8 7
    5 -8 8
    5 -8 8
    5 -8 9
    5 -8 10
    5 -8 11
    5 -8 12
    5 -8 13
    -5 7 14
    5 -7 -14
    -5 7 13
    5 -7 -13
    -5 7 12
    5 -7 -12
    -5 7 11
    5 -7 -11
    -5 7 10
    5 -7 -10
    -5 7 9
    5 -7 -9
    -5 7 8
    5 -7 -8
    -5 7 7
    5 -7 -7
    -5 7 6
    5 -7 -6
    -5 7 5
    5 -7 -5
    5 -7 -4
    5 -7 -3
    5 -7 -3
    5 -7 -2
    5 -7 -2
    5 -7 -1
    5 -7 -1
    5 -7 0
    5 -7 0
    5 -7 1
    5 -7 1
    5 -7 2
    5 -7 2
    5 -7 3
    5 -7 3
    5 -7 4
    5 -7 4
    5 -7 5
    5 -7 5
    5 -7 6
    5 -7 6
    5 -7 7
    5 -7 8
    5 -7 9
    5 -7 10
    5 -7 11
    5 -7 12
    5 -7 13
    -5 6 15
    5 -6 -15
    -5 6 14
    5 -6 -14
    -5 6 13
    5 -6 -13
    -5 6 12
    5 -6 -12
    -5 6 11
    5 -6 -11
    -5 6 10
    5 -6 -10
    -5 6 9
    5 -6 -9
    -5 6 8
    5 -6 -8
    -5 6 7
    5 -6 -7
    -5 6 6
    5 -6 -6
    -5 6 5
    5 -6 -5
    -5 6 4
    5 -6 -4
    5 -6 -4
    5 -6 -3
    5 -6 -3
    5 -6 -2
    5 -6 -2
    5 -6 -1
    5 -6 -1
    5 -6 0
    5 -6 0
    5 -6 1
    5 -6 1
    5 -6 2
    5 -6 2
    5 -6 3
    5 -6 3
    5 -6 4
    5 -6 4
    5 -6 5
    5 -6 5
    5 -6 6
    5 -6 7
    5 -6 8
    5 -6 9
    5 -6 10
    5 -6 11
    5 -6 12
    5 -6 13
    -5 5 16
    -5 5 15
    5 -5 -15
    -5 5 14
    5 -5 -14
    -5 5 13
    5 -5 -13
    -5 5 12
    5 -5 -12
    -5 5 11
    5 -5 -11
    -5 5 10
    5 -5 -10
    -5 5 9
    5 -5 -9
    -5 5 8
    5 -5 -8
    -5 5 7
    5 -5 -7
    -5 5 6
    5 -5 -6
    -5 5 5
    5 -5 -5
    5 -5 -5
    -5 5 4
    5 -5 -4
    5 -5 -4
    5 -5 -3
    5 -5 -3
    5 -5 -2
    5 -5 -2
    5 -5 -1
    5 -5 -1
    5 -5 0
    5 -5 0
    5 -5 1
    5 -5 1
    5 -5 2
    5 -5 2
    5 -5 3
    5 -5 3
    5 -5 4
    5 -5 5
    5 -5 6
    5 -5 7
    5 -5 8
    5 -5 9
    5 -5 10
    5 -5 11
    5 -5 12
    5 -5 13
    5 -5 14
    -5 4 16
    -5 4 15
    -5 4 14
    5 -4 -14
    -5 4 13
    5 -4 -13
    -5 4 12
    5 -4 -12
    -5 4 11
    5 -4 -11
    -5 4 10
    5 -4 -10
    -5 4 9
    5 -4 -9
    -5 4 8
    5 -4 -8
    -5 4 7
    5 -4 -7
    -5 4 6
    5 -4 -6
    5 -4 -6
    -5 4 5
    5 -4 -5
    5 -4 -5
    -5 4 4
    5 -4 -4
    5 -4 -4
    -5 4 3
    5 -4 -3
    5 -4 -3
    5 -4 -2
    5 -4 -2
    5 -4 -1
    5 -4 -1
    5 -4 0
    5 -4 0
    5 -4 1
    5 -4 1
    5 -4 2
    5 -4 2
    5 -4 3
    5 -4 4
    5 -4 5
    5 -4 6
    5 -4 7
    5 -4 8
    5 -4 9
    5 -4 10
    5 -4 11
    5 -4 12
    5 -4 13
    5 -4 14
    -5 3 17
    -5 3 16
    -5 3 15
    -5 3 14
    -5 3 13
    5 -3 -13
    -5 3 12
    5 -3 -12
    -5 3 11
    5 -3 -11
    -5 3 10
    5 -3 -10
    -5 3 9
    5 -3 -9
    -5 3 8
    5 -3 -8
    -5 3 7
    5 -3 -7
    -5 3 6
    5 -3 -6
    5 -3 -6
    -5 3 5
    5 -3 -5
    5 -3 -5
    -5 3 4
    5 -3 -4
    5 -3 -4
    -5 3 3
    5 -3 -3
    5 -3 -3
    5 -3 -2
    5 -3 -2
    5 -3 -1
    5 -3 -1
    5 -3 0
    5 -3 0
    5 -3 1
    5 -3 1
    5 -3 2
    5 -3 3
    5 -3 4
    5 -3 5
    5 -3 6
    5 -3 7
    5 -3 8
    5 -3 9
    5 -3 10
    5 -3 11
    5 -3 12
    5 -3 13
    5 -3 14
    -5 2 17
    -5 2 16
    -5 2 15
    -5 2 14
    -5 2 13
    5 -2 -13
    -5 2 12
    5 -2 -12
    -5 2 11
    5 -2 -11
    -5 2 10
    5 -2 -10
    -5 2 9
    5 -2 -9
    -5 2 8
    5 -2 -8
    -5 2 7
    5 -2 -7
    -5 2 6
    5 -2 -6
    -5 2 5
    5 -2 -5
    -5 2 4
    5 -2 -4
    -5 2 3
    5 -2 -3
    5 -2 -3
    -5 2 2
    5 -2 -2
    5 -2 -2
    5 -2 -1
    5 -2 -1
    5 -2 0
    5 -2 0
    5 -2 1
    5 -2 2
    5 -2 3
    5 -2 4
    5 -2 5
    5 -2 6
    5 -2 7
    5 -2 8
    5 -2 9
    5 -2 10
    5 -2 11
    5 -2 12
    5 -2 13
    5 -2 14
    -5 1 17
    -5 1 16
    -5 1 15
    -5 1 14
    -5 1 13
    -5 1 12
    5 -1 -12
    -5 1 11
    5 -1 -11
    -5 1 10
    5 -1 -10
    -5 1 9
    5 -1 -9
    -5 1 8
    5 -1 -8
    -5 1 7
    5 -1 -7
    -5 1 6
    5 -1 -6
    5 -1 -5
    -5 1 5
    5 -1 -5
    -5 1 4
    5 -1 -4
    -5 1 3
    5 -1 -3
    -5 1 2
    5 -1 -2
    5 -1 -1
    5 -1 -1
    5 -1 0
    5 -1 1
    -5 1 -1
    5 -1 2
    -5 1 -2
    5 -1 3
    -5 1 -3
    5 -1 4
    -5 1 -4
    5 -1 5
    -5 1 -5
    5 -1 6
    -5 1 -6
    5 -1 7
    -5 1 -7
    5 -1 8
    -5 1 -8
    5 -1 9
    -5 1 -9
    5 -1 10
    -5 1 -10
    5 -1 11
    -5 1 -11
    5 -1 12
    -5 1 -12
    5 -1 13
    -5 1 -13
    -5 0 18
    -5 0 17
    -5 0 16
    -5 0 15
    -5 0 14
    -5 0 13
    -5 0 12
    -5 0 11
    -5 0 10
    5 0 -10
    -5 0 9
    5 0 -9
    -5 0 8
    5 0 -8
    -5 0 7
    5 0 -7
    -5 0 6
    5 0 -6
    -5 0 5
    5 0 -5
    -5 0 4
    5 0 -4
    -5 0 3
    5 0 -3
    -5 0 2
    -5 0 2
    5 0 -2
    -5 0 1
    -5 0 0
    5 0 1
    -5 0 -1
    5 0 2
    -5 0 -2
    5 0 3
    -5 0 -3
    5 0 4
    -5 0 -4
    5 0 5
    -5 0 -5
    5 0 6
    -5 0 -6
    5 0 7
    -5 0 -7
    5 0 8
    -5 0 -8
    5 0 9
    -5 0 -9
    5 0 10
    -5 0 -10
    5 0 11
    -5 0 -11
    5 0 12
    -5 0 -12
    5 0 13
    -5 0 -13
    -5 -1 18
    -5 -1 17
    -5 -1 16
    -5 -1 15
    -5 -1 14
    -5 -1 13
    -5 -1 12
    -5 -1 11
    -5 -1 10
    -5 -1 9
    5 1 -9
    -5 -1 8
    5 1 -8
    -5 -1 7
    5 1 -7
    -5 -1 6
    5 1 -6
    -5 -1 5
    -5 -1 5
    5 1 -5
    -5 -1 4
    -5 -1 4
    5 1 -4
    -5 -1 3
    -5 -1 3
    5 1 -3
    -5 -1 2
    -5 -1 2
    5 1 -2
    -5 -1 1
    -5 -1 0
    -5 -1 -1
    5 1 2
    -5 -1 -2
    5 1 3
    -5 -1 -3
    5 1 4
    -5 -1 -4
    5 1 5
    -5 -1 -5
    5 1 6
    -5 -1 -6
    5 1 7
    -5 -1 -7
    5 1 8
    -5 -1 -8
    5 1 9
    -5 -1 -9
    5 1 10
    -5 -1 -10
    5 1 11
    -5 -1 -11
    5 1 12
    -5 -1 -12
    5 1 13
    -5 -1 -13
    -5 -2 18
    -5 -2 17
    -5 -2 16
    -5 -2 15
    -5 -2 14
    -5 -2 13
    -5 -2 12
    -5 -2 11
    -5 -2 10
    -5 -2 9
    -5 -2 8
    5 2 -8
    -5 -2 7
    -5 -2 7
    5 2 -7
    -5 -2 6
    -5 -2 6
    5 2 -6
    -5 -2 5
    -5 -2 5
    5 2 -5
    -5 -2 4
    -5 -2 4
    5 2 -4
    -5 -2 3
    -5 -2 3
    5 2 -3
    -5 -2 2
    -5 -2 2
    -5 -2 1
    -5 -2 0
    -5 -2 -1
    -5 -2 -2
    5 2 3
    -5 -2 -3
    5 2 4
    -5 -2 -4
    5 2 5
    -5 -2 -5
    5 2 6
    -5 -2 -6
    5 2 7
    -5 -2 -7
    5 2 8
    -5 -2 -8
    5 2 9
    -5 -2 -9
    5 2 10
    -5 -2 -10
    5 2 11
    -5 -2 -11
    5 2 12
    -5 -2 -12
    -5 -3 18
    -5 -3 17
    -5 -3 16
    -5 -3 15
    -5 -3 14
    -5 -3 13
    -5 -3 12
    -5 -3 11
    -5 -3 10
    -5 -3 9
    -5 -3 9
    -5 -3 8
    -5 -3 8
    -5 -3 7
    -5 -3 7
    -5 -3 6
    -5 -3 6
    5 3 -6
    -5 -3 5
    -5 -3 5
    5 3 -5
    -5 -3 4
    -5 -3 4
    5 3 -4
    -5 -3 3
    -5 -3 3
    -5 -3 2
    -5 -3 2
    -5 -3 1
    -5 -3 0
    -5 -3 -1
    -5 -3 -2
    -5 -3 -3
    5 3 4
    -5 -3 -4
    5 3 5
    -5 -3 -5
    5 3 6
    -5 -3 -6
    5 3 7
    -5 -3 -7
    5 3 8
    -5 -3 -8
    5 3 9
    -5 -3 -9
    5 3 10
    -5 -3 -10
    5 3 11
    -5 -3 -11
    5 3 12
    -5 -3 -12
    -5 -4 18
    -5 -4 17
    -5 -4 16
    -5 -4 15
    -5 -4 14
    -5 -4 13
    -5 -4 12
    -5 -4 11
    -5 -4 10
    -5 -4 9
    -5 -4 9
    -5 -4 8
    -5 -4 8
    -5 -4 7
    -5 -4 7
    -5 -4 6
    -5 -4 6
    5 4 -6
    -5 -4 5
    -5 -4 5
    5 4 -5
    -5 -4 4
    -5 -4 4
    5 4 -4
    -5 -4 3
    -5 -4 3
    -5 -4 2
    -5 -4 2
    -5 -4 1
    -5 -4 0
    -5 -4 -1
    -5 -4 -2
    -5 -4 -3
    -5 -4 -4
    5 4 5
    -5 -4 -5
    5 4 6
    -5 -4 -6
    5 4 7
    -5 -4 -7
    5 4 8
    -5 -4 -8
    5 4 9
    -5 -4 -9
    5 4 10
    -5 -4 -10
    5 4 11
    -5 -4 -11
    -5 -5 17
    -5 -5 16
    -5 -5 15
    -5 -5 14
    -5 -5 13
    -5 -5 12
    -5 -5 11
    -5 -5 10
    -5 -5 10
    -5 -5 9
    -5 -5 9
    -5 -5 8
    -5 -5 8
    -5 -5 7
    -5 -5 7
    -5 -5 6
    -5 -5 6
    -5 -5 5
    -5 -5 5
    5 5 -5
    -5 -5 4
    -5 -5 4
    -5 -5 3
    -5 -5 3
    -5 -5 2
    -5 -5 2
    -5 -5 1
    -5 -5 0
    -5 -5 -1
    -5 -5 -2
    -5 -5 -3
    -5 -5 -4
    -5 -5 -5
    5 5 6
    -5 -5 -6
    5 5 7
    -5 -5 -7
    5 5 8
    -5 -5 -8
    5 5 9
    -5 -5 -9
    5 5 10
    -5 -5 -10
    5 5 11
    -5 -5 -11
    -5 -6 17
    -5 -6 16
    -5 -6 15
    -5 -6 14
    -5 -6 13
    -5 -6 12
    -5 -6 11
    -5 -6 10
    -5 -6 10
    -5 -6 9
    -5 -6 9
    -5 -6 8
    -5 -6 8
    -5 -6 7
    -5 -6 7
    -5 -6 6
    -5 -6 6
    -5 -6 5
    -5 -6 5
    -5 -6 4
    -5 -6 4
    -5 -6 3
    -5 -6 3
    -5 -6 2
    -5 -6 2
    -5 -6 1
    -5 -6 0
    -5 -6 -1
    -5 -6 -2
    -5 -6 -3
    -5 -6 -4
    -5 -6 -5
    5 6 6
    -5 -6 -6
    5 6 7
    -5 -6 -7
    5 6 8
    -5 -6 -8
    5 6 9
    -5 -6 -9
    5 6 10
    -5 -6 -10
    -5 -7 17
    -5 -7 16
    -5 -7 15
    -5 -7 14
    -5 -7 13
    -5 -7 12
    -5 -7 11
    -5 -7 10
    -5 -7 10
    -5 -7 9
    -5 -7 9
    -5 -7 8
    -5 -7 8
    -5 -7 7
    -5 -7 7
    -5 -7 6
    -5 -7 6
    -5 -7 5
    -5 -7 5
    -5 -7 4
    -5 -7 4
    -5 -7 3
    -5 -7 3
    -5 -7 2
    -5 -7 1
    -5 -7 0
    -5 -7 -1
    -5 -7 -2
    -5 -7 -3
    -5 -7 -4
    -5 -7 -5
    -5 -7 -6
    5 7 7
    -5 -7 -7
    5 7 8
    -5 -7 -8
    5 7 9
    -5 -7 -9
    -5 -8 16
    -5 -8 15
    -5 -8 14
    -5 -8 13
    -5 -8 12
    -5 -8 11
    -5 -8 11
    -5 -8 10
    -5 -8 10
    -5 -8 9
    -5 -8 9
    -5 -8 8
    -5 -8 8
    -5 -8 7
    -5 -8 7
    -5 -8 6
    -5 -8 6
    -5 -8 5
    -5 -8 5
    -5 -8 4
    -5 -8 4
    -5 -8 3
    -5 -8 3
    -5 -8 2
    -5 -8 1
    -5 -8 0
    -5 -8 -1
    -5 -8 -2
    -5 -8 -3
    -5 -8 -4
    -5 -8 -5
    -5 -8 -6
    5 8 7
    -5 -8 -7
    5 8 8
    -5 -8 -8
    -5 -9 15
    -5 -9 14
    -5 -9 13
    -5 -9 12
    -5 -9 11
    -5 -9 11
    -5 -9 10
    -5 -9 10
    -5 -9 9
    -5 -9 9
    -5 -9 8
    -5 -9 8
    -5 -9 7
    -5 -9 7
    -5 -9 6
    -5 -9 6
    -5 -9 5
    -5 -9 5
    -5 -9 4
    -5 -9 4
    -5 -9 3
    -5 -9 3
    -5 -9 2
    -5 -9 1
    -5 -9 0
    -5 -9 -1
    -5 -9 -2
    -5 -9 -3
    -5 -9 -4
    -5 -9 -5
    -5 -9 -6
    -5 -9 -7
    -5 -10 14
    -5 -10 13
    -5 -10 12
    -5 -10 11
    -5 -10 11
    -5 -10 10
    -5 -10 10
    -5 -10 9
    -5 -10 9
    -5 -10 8
    -5 -10 8
    -5 -10 7
    -5 -10 7
    -5 -10 6
    -5 -10 6
    -5 -10 5
    -5 -10 5
    -5 -10 4
    -5 -10 4
    -5 -10 3
    -5 -10 2
    -5 -10 1
    -5 -10 0
    -5 -10 -1
    -5 -10 -2
    -5 -10 -3
    -5 -10 -4
    -5 -10 -5
    -5 -11 13
    -5 -11 12
    -5 -11 11
    -5 -11 11
    -5 -11 10
    -5 -11 10
    -5 -11 9
    -5 -11 9
    -5 -11 8
    -5 -11 8
    -5 -11 7
    -5 -11 7
    -5 -11 6
    -5 -11 6
    -5 -11 5
    -5 -11 5
    -5 -11 4
    -5 -11 4
    -5 -11 3
    -5 -11 2
    -5 -11 1
    -5 -11 0
    -5 -11 -1
    -5 -11 -2
    -5 -11 -3
    -5 -11 -4
    -5 -12 12
    -5 -12 11
    -5 -12 11
    -5 -12 10
    -5 -12 10
    -5 -12 9
    -5 -12 9
    -5 -12 8
    -5 -12 8
    -5 -12 7
    -5 -12 7
    -5 -12 6
    -5 -12 6
    -5 -12 5
    -5 -12 5
    -5 -12 4
    -5 -12 4
    -5 -12 3
    -5 -12 2
    -5 -12 1
    -5 -12 0
    -5 -12 -1
    -5 -13 9
    -5 -13 9
    -5 -13 8
    -5 -13 8
    -5 -13 7
    -5 -13 7
    -5 -13 6
    -5 -13 6
    -5 -13 5
    -5 -13 5
    -5 -13 4
    -5 -13 3
    -5 -13 2
    6 -11 -4
    6 -11 -3
    6 -11 -2
    6 -11 -1
    6 -11 0
    6 -11 1
    6 -11 2
    6 -11 3
    6 -11 4
    6 -10 -6
    6 -10 -5
    6 -10 -4
    6 -10 -3
    6 -10 -2
    6 -10 -1
    6 -10 0
    6 -10 1
    6 -10 2
    6 -10 3
    6 -10 4
    6 -10 5
    6 -10 6
    6 -9 -8
    6 -9 -7
    6 -9 -6
    6 -9 -5
    6 -9 -4
    6 -9 -3
    6 -9 -2
    6 -9 -1
    6 -9 0
    6 -9 1
    6 -9 2
    6 -9 3
    6 -9 4
    6 -9 5
    6 -9 5
    6 -9 6
    6 -9 6
    6 -9 7
    6 -9 7
    6 -8 -9
    6 -8 -8
    6 -8 -7
    6 -8 -6
    6 -8 -5
    6 -8 -4
    6 -8 -3
    6 -8 -2
    6 -8 -1
    6 -8 0
    6 -8 1
    6 -8 2
    6 -8 3
    6 -8 3
    6 -8 4
    6 -8 4
    6 -8 5
    6 -8 5
    6 -8 6
    6 -8 6
    6 -8 7
    6 -8 7
    6 -8 8
    6 -8 8
    6 -7 -10
    6 -7 -9
    6 -7 -8
    6 -7 -7
    6 -7 -6
    6 -7 -5
    6 -7 -4
    6 -7 -3
    6 -7 -2
    6 -7 -1
    6 -7 0
    6 -7 1
    6 -7 1
    6 -7 2
    6 -7 2
    6 -7 3
    6 -7 3
    6 -7 4
    6 -7 4
    6 -7 5
    6 -7 5
    6 -7 6
    6 -7 6
    6 -7 7
    6 -7 7
    6 -7 8
    6 -7 8
    6 -6 -10
    6 -6 -9
    6 -6 -8
    6 -6 -7
    6 -6 -6
    6 -6 -5
    6 -6 -4
    6 -6 -3
    6 -6 -2
    6 -6 -1
    6 -6 0
    6 -6 0
    6 -6 1
    6 -6 1
    6 -6 2
    6 -6 2
    6 -6 3
    6 -6 3
    6 -6 4
    6 -6 4
    6 -6 5
    6 -6 5
    6 -6 6
    6 -6 6
    6 -6 7
    6 -6 8
    6 -6 9
    -6 5 11
    -6 5 10
    6 -5 -10
    -6 5 9
    6 -5 -9
    -6 5 8
    6 -5 -8
    -6 5 7
    6 -5 -7
    -6 5 6
    6 -5 -6
    -6 5 5
    6 -5 -5
    6 -5 -4
    6 -5 -3
    6 -5 -2
    6 -5 -2
    6 -5 -1
    6 -5 -1
    6 -5 0
    6 -5 0
    6 -5 1
    6 -5 1
    6 -5 2
    6 -5 2
    6 -5 3
    6 -5 3
    6 -5 4
    6 -5 4
    6 -5 5
    6 -5 5
    6 -5 6
    6 -5 7
    6 -5 8
    6 -5 9
    -6 4 13
    -6 4 12
    -6 4 11
    -6 4 10
    -6 4 9
    6 -4 -9
    -6 4 8
    6 -4 -8
    -6 4 7
    6 -4 -7
    -6 4 6
    6 -4 -6
    -6 4 5
    6 -4 -5
    6 -4 -4
    6 -4 -3
    6 -4 -3
    6 -4 -2
    6 -4 -2
    6 -4 -1
    6 -4 -1
    6 -4 0
    6 -4 0
    6 -4 1
    6 -4 1
    6 -4 2
    6 -4 2
    6 -4 3
    6 -4 3
    6 -4 4
    6 -4 5
    6 -4 6
    6 -4 7
    6 -4 8
    6 -4 9
    -6 3 13
    -6 3 12
    -6 3 11
    -6 3 10
    -6 3 9
    -6 3 8
    6 -3 -8
    -6 3 7
    6 -3 -7
    -6 3 6
    6 -3 -6
    -6 3 5
    6 -3 -5
    6 -3 -5
    -6 3 4
    6 -3 -4
    6 -3 -4
    6 -3 -3
    6 -3 -3
    6 -3 -2
    6 -3 -2
    6 -3 -1
    6 -3 -1
    6 -3 0
    6 -3 0
    6 -3 1
    6 -3 1
    6 -3 2
    6 -3 2
    6 -3 3
    6 -3 4
    6 -3 5
    6 -3 6
    6 -3 7
    6 -3 8
    6 -3 9
    -6 2 14
    -6 2 13
    -6 2 12
    -6 2 11
    -6 2 10
    -6 2 9
    -6 2 8
    -6 2 7
    6 -2 -7
    -6 2 6
    6 -2 -6
    6 -2 -6
    -6 2 5
    6 -2 -5
    6 -2 -5
    -6 2 4
    6 -2 -4
    6 -2 -4
    6 -2 -3
    6 -2 -3
    6 -2 -2
    6 -2 -2
    6 -2 -1
    6 -2 -1
    6 -2 0
    6 -2 0
    6 -2 1
    6 -2 1
    6 -2 2
    6 -2 3
    6 -2 4
    6 -2 5
    6 -2 6
    6 -2 7
    6 -2 8
    6 -2 9
    -6 1 14
    -6 1 13
    -6 1 12
    -6 1 11
    -6 1 10
    -6 1 9
    -6 1 8
    -6 1 7
    -6 1 6
    6 -1 -6
    -6 1 5
    6 -1 -5
    -6 1 4
    6 -1 -4
    6 -1 -3
    6 -1 -3
    6 -1 -2
    6 -1 -2
    6 -1 -1
    6 -1 -1
    6 -1 0
    6 -1 0
    6 -1 1
    6 -1 2
    6 -1 3
    6 -1 4
    6 -1 5
    6 -1 6
    6 -1 7
    6 -1 8
    6 -1 9
    -6 0 14
    -6 0 13
    -6 0 12
    -6 0 11
    -6 0 10
    -6 0 9
    -6 0 8
    -6 0 7
    -6 0 6
    -6 0 5
    6 0 -5
    -6 0 4
    6 0 -4
    6 0 -3
    6 0 -2
    6 0 -1
    6 0 -1
    6 0 0
    6 0 1
    -6 0 -1
    6 0 2
    -6 0 -2
    6 0 3
    -6 0 -3
    6 0 4
    -6 0 -4
    6 0 5
    -6 0 -5
    6 0 6
    -6 0 -6
    6 0 7
    -6 0 -7
    6 0 8
    -6 0 -8
    6 0 9
    -6 0 -9
    -6 -1 14
    -6 -1 13
    -6 -1 12
    -6 -1 11
    -6 -1 10
    -6 -1 9
    -6 -1 8
    -6 -1 7
    -6 -1 6
    -6 -1 5
    -6 -1 4
    6 1 -4
    -6 -1 3
    6 1 -3
    -6 -1 2
    6 1 -2
    -6 -1 1
    6 1 -1
    6 1 0
    -6 -1 0
    6 1 1
    -6 -1 -1
    6 1 2
    -6 -1 -2
    6 1 3
    -6 -1 -3
    6 1 4
    -6 -1 -4
    6 1 5
    -6 -1 -5
    6 1 6
    -6 -1 -6
    6 1 7
    -6 -1 -7
    6 1 8
    -6 -1 -8
    6 1 9
    -6 -1 -9
    -6 -2 14
    -6 -2 13
    -6 -2 12
    -6 -2 11
    -6 -2 10
    -6 -2 9
    -6 -2 8
    -6 -2 7
    -6 -2 6
    -6 -2 5
    -6 -2 5
    -6 -2 4
    -6 -2 4
    -6 -2 3
    -6 -2 3
    6 2 -3
    -6 -2 2
    6 2 -2
    -6 -2 1
    -6 -2 0
    -6 -2 -1
    6 2 2
    -6 -2 -2
    6 2 3
    -6 -2 -3
    6 2 4
    -6 -2 -4
    6 2 5
    -6 -2 -5
    6 2 6
    -6 -2 -6
    6 2 7
    -6 -2 -7
    6 2 8
    -6 -2 -8
    -6 -3 14
    -6 -3 13
    -6 -3 12
    -6 -3 11
    -6 -3 10
    -6 -3 9
    -6 -3 8
    -6 -3 7
    -6 -3 6
    -6 -3 6
    -6 -3 5
    -6 -3 5
    -6 -3 4
    -6 -3 4
    -6 -3 3
    -6 -3 2
    -6 -3 1
    -6 -3 0
    -6 -3 -1
    -6 -3 -2
    6 3 3
    -6 -3 -3
    6 3 4
    -6 -3 -4
    6 3 5
    -6 -3 -5
    6 3 6
    -6 -3 -6
    6 3 7
    -6 -3 -7
    -6 -4 14
    -6 -4 13
    -6 -4 12
    -6 -4 11
    -6 -4 10
    -6 -4 9
    -6 -4 8
    -6 -4 7
    -6 -4 7
    -6 -4 6
    -6 -4 6
    -6 -4 5
    -6 -4 5
    -6 -4 4
    -6 -4 4
    -6 -4 3
    -6 -4 2
    -6 -4 1
    -6 -4 0
    -6 -4 -1
    -6 -4 -2
    -6 -4 -3
    6 4 4
    -6 -4 -4
    6 4 5
    -6 -4 -5
    6 4 6
    -6 -4 -6
    6 4 7
    -6 -4 -7
    -6 -5 14
    -6 -5 13
    -6 -5 12
    -6 -5 11
    -6 -5 10
    -6 -5 9
    -6 -5 8
    -6 -5 7
    -6 -5 7
    -6 -5 6
    -6 -5 6
    -6 -5 5
    -6 -5 5
    -6 -5 4
    -6 -5 4
    -6 -5 3
    -6 -5 2
    -6 -5 1
    -6 -5 0
    -6 -5 -1
    -6 -5 -2
    -6 -5 -3
    6 5 4
    -6 -5 -4
    6 5 5
    -6 -5 -5
    6 5 6
    -6 -5 -6
    -6 -6 13
    -6 -6 12
    -6 -6 11
    -6 -6 10
    -6 -6 9
    -6 -6 8
    -6 -6 7
    -6 -6 7
    -6 -6 6
    -6 -6 6
    -6 -6 5
    -6 -6 5
    -6 -6 4
    -6 -6 4
    -6 -6 3
    -6 -6 2
    -6 -6 1
    -6 -6 0
    -6 -6 -1
    -6 -6 -2
    -6 -6 -3
    -6 -6 -4
    6 6 5
    -6 -6 -5
    -6 -7 12
    -6 -7 11
    -6 -7 10
    -6 -7 9
    -6 -7 8
    -6 -7 7
    -6 -7 7
    -6 -7 6
    -6 -7 6
    -6 -7 5
    -6 -7 5
    -6 -7 4
    -6 -7 4
    -6 -7 3
    -6 -7 2
    -6 -7 1
    -6 -7 0
    -6 -7 -1
    -6 -7 -2
    -6 -7 -3
    -6 -8 11
    -6 -8 10
    -6 -8 9
    -6 -8 8
    -6 -8 7
    -6 -8 7
    -6 -8 6
    -6 -8 6
    -6 -8 5
    -6 -8 5
    -6 -8 4
    -6 -8 4
    -6 -8 3
    -6 -8 2
    -6 -8 1
    -6 -8 0
    -6 -8 -1
    -6 -8 -2
    -6 -9 9
    -6 -9 8
    -6 -9 7
    -6 -9 7
    -6 -9 6
    -6 -9 6
    -6 -9 5
    -6 -9 5
    -6 -9 4
    -6 -9 3
    -6 -9 2
    -6 -9 1
    -6 -9 0
    7 -5 -3
    7 -5 -2
    7 -5 -1
    7 -4 -3
    7 -4 -2
    7 -4 -1
    7 -4 0
    7 -4 1
    7 -3 -2
    7 -3 -1
    7 -3 0
    7 -3 1
    7 -3 1
    -7 2 7
    -7 2 6
    7 -2 -1
    7 -2 -1
    7 -2 0
    7 -2 0
    7 -2 1
    7 -2 1
    -7 1 7
    -7 1 6
    7 -1 -3
    7 -1 -2
    7 -1 -1
    7 -1 0
    7 -1 0
    7 -1 1
    7 -1 1
    -7 0 7
    -7 0 6
    7 0 -4
    7 0 -3
    7 0 -2
    7 0 -1
    7 0 0
    7 0 1
    7 0 1
    -7 -1 7
    -7 -1 6
    7 1 -2
    7 1 -1
    7 1 0
    -7 -2 6
    -7 -2 2
    -7 -2 1
    7 2 -1
    -7 -3 3
_diffrn_reflns_number     14358
_diffrn_reflns_av_R_equivalents     0.0197
_diffrn_reflns_av_unetI/netI     0.0273
_diffrn_reflns_theta_min     2.513
_diffrn_reflns_theta_max     25.024
_diffrn_reflns_theta_full     25.024
_diffrn_measured_fraction_theta_max     0.996
_diffrn_measured_fraction_theta_full     0.996
_diffrn_reflns_limit_h_min     -7
_diffrn_reflns_limit_h_max     7
_diffrn_reflns_limit_k_min     -19
_diffrn_reflns_limit_k_max     15
_diffrn_reflns_limit_l_min     -21
_diffrn_reflns_limit_l_max     22
_diffrn_radiation_probe     x-ray
_refine_special_details     ?
_reflns_number_total     6528
_reflns_number_gt     5207
_reflns_threshold_expression     'I > 2\s(I)'
_refine_ls_structure_factor_coef     Fsqd
_refine_ls_matrix_type     full
_refine_ls_R_factor_all     0.0619
_refine_ls_R_factor_gt     0.0482
_refine_ls_wR_factor_gt     0.1166
_refine_ls_wR_factor_ref     0.1264
_refine_ls_goodness_of_fit_ref     1.027
_refine_ls_restrained_S_all     1.027
_refine_ls_number_reflns     6528
_refine_ls_number_parameters     440
_refine_ls_number_restraints     2
_refine_ls_hydrogen_treatment     mixed
_refine_ls_weighting_scheme     calc
_refine_ls_weighting_details
              'w=1/[\s^2^(Fo^2^)+(0.0537P)^2^+0.6230P] where P=(Fo^2^+2Fc^2^)/3'
_atom_sites_solution_hydrogens     mixed
_atom_sites_solution_primary     dual
_atom_sites_solution_secondary     ?
_refine_ls_shift/su_max     0.001
_refine_ls_shift/su_mean     0.000
_refine_diff_density_max     0.362
_refine_diff_density_min     -0.173
_refine_ls_extinction_method     none
_refine_ls_extinction_coef     .
loop_
    _atom_type_symbol
    _atom_type_description
    _atom_type_scat_dispersion_real
    _atom_type_scat_dispersion_imag
    _atom_type_scat_source
    'C' 'C' 0.0033 0.0016
                         'International Tables Vol C Tables 4.2.6.8 and 6.1.1.4'
    'H' 'H' 0.0000 0.0000
                         'International Tables Vol C Tables 4.2.6.8 and 6.1.1.4'
    'N' 'N' 0.0061 0.0033
                         'International Tables Vol C Tables 4.2.6.8 and 6.1.1.4'
    'O' 'O' 0.0106 0.0060
                         'International Tables Vol C Tables 4.2.6.8 and 6.1.1.4'
_computing_data_collection
;
CrysAlisPro (Rigaku OD, 2017)
;
_computing_cell_refinement
;
CrysAlisPro (Rigaku OD, 2017)
;
_computing_data_reduction
;
CrysAlisPro (Rigaku OD, 2017)
;
_computing_structure_solution
;
SHELXT2015 (Sheldrick, 2015a)
;
_computing_structure_refinement
;
SHELXL2015 (Sheldrick, 2015b)
;
_computing_molecular_graphics
;
<i>OLEX2</i> (Dolomanov <i>et al.</i>,  2009)
;
_computing_publication_material
;
publCIF (Westrip, 2010)
;
loop_
    _atom_site_type_symbol
    _atom_site_label
    _atom_site_fract_x
    _atom_site_fract_y
    _atom_site_fract_z
    _atom_site_U_iso_or_equiv
    _atom_site_adp_type
    _atom_site_calc_flag
    _atom_site_occupancy
    _atom_site_disorder_assembly
    _atom_site_disorder_group
    O O3 1.0025(2) 0.74747(8) 0.94420(6) 0.0440(3) Uani d 1 . .
    H H3 0.951(3) 0.7684(12) 0.9080(9) 0.053 Uiso d 1 . .
    O O1 0.7058(2) 0.60969(8) 0.22598(7) 0.0516(4) Uani d 1 . .
    H H1 0.681(4) 0.6413(12) 0.2656(9) 0.062 Uiso d 1 . .
    N N2 0.7464(2) 0.82044(8) 0.86122(7) 0.0331(3) Uani d 1 . .
    O O4 1.0694(3) 0.68864(8) 1.06103(7) 0.0578(4) Uani d 1 . .
    N N1 0.5193(3) 0.67089(8) 0.33770(7) 0.0382(3) Uani d 1 . .
    O O2 0.6886(3) 0.49933(10) 0.10588(8) 0.0728(5) Uani d 1 . .
    C C11 0.6910(3) 0.84537(10) 0.79454(8) 0.0319(4) Uani d 1 . .
    C C1 0.5145(3) 0.73131(10) 0.40200(8) 0.0359(4) Uani d 1 . .
    C C40 0.8509(3) 0.76246(9) 0.99044(8) 0.0354(4) Uani d 1 . .
    C C12 0.8185(3) 0.91305(10) 0.78247(9) 0.0365(4) Uani d 1 . .
    C C10 0.5268(3) 0.79864(10) 0.74104(8) 0.0355(4) Uani d 1 . .
    C C34 0.6145(3) 0.83185(10) 0.90880(8) 0.0371(4) Uani d 1 . .
    H H34 0.481609 0.858880 0.899791 0.044 Uiso calc 1 . .
    C C6 0.6688(3) 0.72676(10) 0.46248(8) 0.0373(4) Uani d 1 . .
    C C35 0.6612(3) 0.80476(10) 0.97640(8) 0.0368(4) Uani d 1 . .
    C C39 0.8850(3) 0.73198(10) 1.05412(9) 0.0419(4) Uani d 1 . .
    C C2 0.3717(3) 0.79565(10) 0.40243(9) 0.0389(4) Uani d 1 . .
    C C26 0.3601(3) 0.61353(10) 0.31618(9) 0.0406(4) Uani d 1 . .
    H H26 0.240549 0.611575 0.343812 0.049 Uiso calc 1 . .
    C C20 0.4027(3) 0.72003(11) 0.74959(9) 0.0415(4) Uani d 1 . .
    H H20 0.465958 0.708075 0.796857 0.050 Uiso calc 1 . .
    C C27 0.3567(3) 0.55148(10) 0.25099(9) 0.0437(5) Uani d 1 . .
    C C17 0.8142(3) 0.65446(11) 0.46037(9) 0.0429(4) Uani d 1 . .
    H H17 0.850517 0.638445 0.410326 0.052 Uiso calc 1 . .
    C C13 0.7696(3) 0.93566(10) 0.71661(9) 0.0443(5) Uani d 1 . .
    H H13 0.854035 0.981442 0.707478 0.053 Uiso calc 1 . .
    C C9 0.4843(3) 0.82531(11) 0.67685(9) 0.0440(4) Uani d 1 . .
    H H9 0.370611 0.795636 0.640563 0.053 Uiso calc 1 . .
    C C32 0.5288(3) 0.55181(10) 0.20858(9) 0.0450(5) Uani d 1 . .
    C C5 0.6753(3) 0.78841(11) 0.52375(9) 0.0445(5) Uani d 1 . .
    H H5 0.778531 0.786489 0.565046 0.053 Uiso calc 1 . .
    C C8 0.6012(4) 0.89338(10) 0.66378(9) 0.0479(5) Uani d 1 . .
    C C14 0.2141(3) 0.80248(11) 0.33507(9) 0.0455(5) Uani d 1 . .
    H H14 0.156626 0.745187 0.309572 0.055 Uiso calc 1 . .
    C C23 1.0007(3) 0.96050(11) 0.84052(10) 0.0430(4) Uani d 1 . .
    H H23 1.060884 0.920571 0.869481 0.052 Uiso calc 1 . .
    C C4 0.5351(4) 0.85284(10) 0.52639(9) 0.0484(5) Uani d 1 . .
    C C38 0.7348(4) 0.74707(12) 1.10290(10) 0.0541(5) Uani d 1 . .
    H H38 0.757654 0.726711 1.145902 0.065 Uiso calc 1 . .
    C C3 0.3853(4) 0.85535(11) 0.46560(9) 0.0461(5) Uani d 1 . .
    H H3A 0.289154 0.899146 0.467117 0.055 Uiso calc 1 . .
    C C22 0.4396(3) 0.64662(11) 0.69073(10) 0.0492(5) Uani d 1 . .
    H H22A 0.375698 0.656181 0.643808 0.074 Uiso calc 1 . .
    H H22B 0.365593 0.596154 0.699171 0.074 Uiso calc 1 . .
    H H22C 0.601106 0.640609 0.691609 0.074 Uiso calc 1 . .
    C C25 0.9011(4) 1.02789(12) 0.89148(11) 0.0559(5) Uani d 1 . .
    H H25A 0.837631 1.067768 0.864671 0.084 Uiso calc 1 . .
    H H25B 1.019478 1.056175 0.929668 0.084 Uiso calc 1 . .
    H H25C 0.782346 1.002839 0.912677 0.084 Uiso calc 1 . .
    C C15 0.3467(4) 0.83974(13) 0.28492(9) 0.0506(5) Uani d 1 . .
    H H15A 0.414913 0.894536 0.309715 0.076 Uiso calc 1 . .
    H H15B 0.245340 0.844596 0.242036 0.076 Uiso calc 1 . .
    H H15C 0.465146 0.804004 0.270828 0.076 Uiso calc 1 . .
    C C36 0.5113(4) 0.81944(14) 1.02708(10) 0.0561(5) Uani d 1 . .
    H H36 0.382589 0.848622 1.017936 0.067 Uiso calc 1 . .
    C C19 1.0370(3) 0.67380(14) 0.51052(11) 0.0572(5) Uani d 1 . .
    H H19A 1.115965 0.723219 0.501878 0.086 Uiso calc 1 . .
    H H19B 1.130050 0.627070 0.501414 0.086 Uiso calc 1 . .
    H H19C 1.008032 0.683539 0.560462 0.086 Uiso calc 1 . .
    C C18 0.6850(4) 0.57976(12) 0.47611(12) 0.0582(5) Uani d 1 . .
    H H18A 0.649514 0.592890 0.525320 0.087 Uiso calc 1 . .
    H H18B 0.777577 0.532586 0.470693 0.087 Uiso calc 1 . .
    H H18C 0.545238 0.565974 0.442407 0.087 Uiso calc 1 . .
    C C31 0.5186(4) 0.49171(12) 0.14498(10) 0.0564(6) Uani d 1 . .
    C C30 0.3394(5) 0.43240(13) 0.12604(12) 0.0692(7) Uani d 1 . .
    H H30 0.333160 0.391143 0.083543 0.083 Uiso calc 1 . .
    C C16 0.0106(4) 0.85078(14) 0.35006(12) 0.0578(5) Uani d 1 . .
    H H16A -0.068439 0.827835 0.384144 0.087 Uiso calc 1 . .
    H H16B -0.091097 0.846769 0.305168 0.087 Uiso calc 1 . .
    H H16C 0.060441 0.908807 0.370516 0.087 Uiso calc 1 . .
    C C24 1.1994(4) 0.99674(13) 0.81108(13) 0.0617(6) Uani d 1 . .
    H H24A 1.256611 0.953185 0.777110 0.093 Uiso calc 1 . .
    H H24B 1.319035 1.019800 0.850773 0.093 Uiso calc 1 . .
    H H24C 1.149822 1.040428 0.786503 0.093 Uiso calc 1 . .
    C C41 1.1111(5) 0.65391(13) 1.12360(10) 0.0706(7) Uani d 1 . .
    H H41A 1.248975 0.624954 1.122168 0.106 Uiso calc 1 . .
    H H41B 0.984325 0.614930 1.124753 0.106 Uiso calc 1 . .
    H H41C 1.128626 0.698107 1.166670 0.106 Uiso calc 1 . .
    C C37 0.5509(4) 0.79164(15) 1.08980(11) 0.0638(6) Uani d 1 . .
    H H37 0.451395 0.803020 1.124549 0.077 Uiso calc 1 . .
    C C28 0.1750(4) 0.49100(12) 0.22983(12) 0.0594(6) Uani d 1 . .
    H H28 0.056929 0.490900 0.258265 0.071 Uiso calc 1 . .
    C C29 0.1685(5) 0.43223(13) 0.16819(14) 0.0733(7) Uani d 1 . .
    H H29 0.046251 0.391143 0.154217 0.088 Uiso calc 1 . .
    C C7 0.5468(5) 0.92094(12) 0.59319(10) 0.0707(7) Uani d 1 . .
    H H7A 0.662509 0.964598 0.590916 0.085 Uiso calc 1 . .
    H H7B 0.400484 0.945705 0.592621 0.085 Uiso calc 1 . .
    C C21 0.1526(4) 0.73049(15) 0.75052(13) 0.0664(6) Uani d 1 . .
    H H21A 0.132640 0.773893 0.791564 0.100 Uiso calc 1 . .
    H H21B 0.076116 0.678439 0.754658 0.100 Uiso calc 1 . .
    H H21C 0.088405 0.745873 0.705952 0.100 Uiso calc 1 . .
    C C33 0.6978(6) 0.43475(17) 0.04340(12) 0.0931(10) Uani d 1 . .
    H H33A 0.562963 0.433193 0.008493 0.140 Uiso calc 1 . .
    H H33B 0.705075 0.381452 0.057866 0.140 Uiso calc 1 . .
    H H33C 0.831693 0.445924 0.021586 0.140 Uiso calc 1 . .
loop_
    _atom_site_aniso_label
    _atom_site_aniso_U_11
    _atom_site_aniso_U_22
    _atom_site_aniso_U_33
    _atom_site_aniso_U_12
    _atom_site_aniso_U_13
    _atom_site_aniso_U_23
    O3 0.0572(8) 0.0496(7) 0.0265(6) 0.0123(6) 0.0014(6) 0.0118(5)
    O1 0.0671(9) 0.0487(8) 0.0317(7) -0.0023(7) 0.0012(6) -0.0034(6)
    N2 0.0405(8) 0.0335(7) 0.0220(7) 0.0002(6) -0.0033(6) 0.0037(5)
    O4 0.0913(11) 0.0533(8) 0.0309(7) 0.0170(8) -0.0017(7) 0.0175(6)
    N1 0.0505(9) 0.0356(8) 0.0252(7) -0.0078(7) -0.0046(6) 0.0073(6)
    O2 0.1026(13) 0.0644(10) 0.0392(8) 0.0231(9) -0.0028(9) -0.0140(7)
    C11 0.0403(10) 0.0314(8) 0.0231(8) 0.0068(7) 0.0005(7) 0.0048(6)
    C1 0.0474(10) 0.0339(9) 0.0238(8) -0.0136(8) -0.0004(7) 0.0074(7)
    C40 0.0528(11) 0.0272(8) 0.0206(8) -0.0070(7) -0.0016(7) -0.0014(6)
    C12 0.0456(10) 0.0312(8) 0.0308(9) 0.0059(7) 0.0013(8) 0.0039(7)
    C10 0.0440(10) 0.0347(9) 0.0253(8) 0.0049(7) -0.0012(7) 0.0035(7)
    C34 0.0405(10) 0.0394(9) 0.0271(8) 0.0012(8) -0.0028(8) 0.0021(7)
    C6 0.0467(10) 0.0373(9) 0.0269(8) -0.0122(8) -0.0015(7) 0.0123(7)
    C35 0.0463(10) 0.0367(9) 0.0227(8) -0.0068(8) -0.0007(7) 0.0010(7)
    C39 0.0659(13) 0.0292(9) 0.0247(8) -0.0065(8) -0.0062(8) 0.0023(7)
    C2 0.0539(11) 0.0337(9) 0.0279(9) -0.0103(8) -0.0018(8) 0.0118(7)
    C26 0.0509(11) 0.0346(9) 0.0340(9) -0.0047(8) -0.0066(8) 0.0120(7)
    C20 0.0504(11) 0.0399(10) 0.0304(9) -0.0043(8) -0.0043(8) 0.0068(7)
    C27 0.0602(12) 0.0292(9) 0.0358(9) -0.0024(8) -0.0153(9) 0.0084(7)
    C17 0.0464(11) 0.0505(11) 0.0301(9) -0.0055(8) -0.0015(8) 0.0109(8)
    C13 0.0710(13) 0.0282(9) 0.0331(9) 0.0016(8) 0.0050(9) 0.0069(7)
    C9 0.0633(12) 0.0355(9) 0.0264(9) 0.0033(8) -0.0115(8) 0.0015(7)
    C32 0.0642(13) 0.0312(9) 0.0330(9) 0.0043(9) -0.0162(9) 0.0055(7)
    C5 0.0675(13) 0.0390(10) 0.0237(8) -0.0121(9) -0.0084(8) 0.0124(7)
    C8 0.0873(15) 0.0297(9) 0.0239(9) 0.0063(9) -0.0018(9) 0.0045(7)
    C14 0.0637(13) 0.0357(9) 0.0329(9) -0.0065(9) -0.0103(9) 0.0108(7)
    C23 0.0467(11) 0.0372(9) 0.0414(10) -0.0026(8) -0.0061(8) 0.0086(8)
    C4 0.0871(15) 0.0305(9) 0.0255(9) -0.0078(9) -0.0034(9) 0.0113(7)
    C38 0.0837(16) 0.0504(11) 0.0261(9) -0.0100(11) 0.0034(10) 0.0096(8)
    C3 0.0752(14) 0.0320(9) 0.0307(9) -0.0014(9) -0.0002(9) 0.0118(7)
    C22 0.0581(12) 0.0363(10) 0.0476(11) -0.0005(9) -0.0047(9) 0.0046(8)
    C25 0.0630(14) 0.0471(11) 0.0463(11) -0.0044(10) -0.0065(10) -0.0063(9)
    C15 0.0654(13) 0.0596(12) 0.0289(9) 0.0106(10) 0.0017(9) 0.0161(8)
    C36 0.0599(13) 0.0714(14) 0.0363(10) 0.0052(11) 0.0093(10) 0.0082(10)
    C19 0.0514(12) 0.0735(14) 0.0452(11) -0.0060(10) -0.0057(9) 0.0193(10)
    C18 0.0619(14) 0.0443(11) 0.0690(14) -0.0009(10) -0.0026(11) 0.0222(10)
    C31 0.0854(16) 0.0401(11) 0.0355(10) 0.0170(11) -0.0143(11) 0.0001(8)
    C30 0.108(2) 0.0358(11) 0.0472(12) 0.0088(12) -0.0302(14) -0.0061(9)
    C16 0.0529(13) 0.0660(13) 0.0571(13) -0.0065(10) 0.0005(10) 0.0264(11)
    C24 0.0530(13) 0.0530(12) 0.0765(15) -0.0077(10) 0.0031(11) 0.0139(11)
    C41 0.129(2) 0.0532(12) 0.0291(10) 0.0189(13) -0.0073(12) 0.0165(9)
    C37 0.0763(16) 0.0821(16) 0.0348(11) -0.0007(13) 0.0162(11) 0.0128(10)
    C28 0.0726(15) 0.0379(10) 0.0572(13) -0.0126(10) -0.0186(11) 0.0069(9)
    C29 0.097(2) 0.0386(12) 0.0668(15) -0.0155(12) -0.0330(15) 0.0029(11)
    C7 0.144(2) 0.0361(10) 0.0273(10) 0.0050(12) -0.0084(12) 0.0081(8)
    C21 0.0582(14) 0.0677(14) 0.0706(15) -0.0051(11) 0.0169(12) 0.0056(12)
    C33 0.141(3) 0.0810(18) 0.0415(13) 0.0436(18) -0.0069(15) -0.0201(12)
_geom_special_details
;
 All esds (except the esd in the dihedral angle between two l.s. planes)
 are estimated using the full covariance matrix.  The cell esds are taken
 into account individually in the estimation of esds in distances, angles
 and torsion angles; correlations between esds in cell parameters are only
 used when they are defined by crystal symmetry.  An approximate (isotropic)
 treatment of cell esds is used for estimating esds involving l.s. planes.
;
loop_
    _geom_bond_atom_site_label_1
    _geom_bond_atom_site_label_2
    _geom_bond_site_symmetry_2
    _geom_bond_distance
    _geom_bond_publ_flag
    O3 H3 . 0.867(15) ?
    O3 C40 . 1.351(2) ?
    O1 H1 . 0.867(15) ?
    O1 C32 . 1.358(2) ?
    N2 C11 . 1.4283(19) ?
    N2 C34 . 1.278(2) ?
    O4 C39 . 1.359(2) ?
    O4 C41 . 1.433(2) ?
    N1 C1 . 1.431(2) ?
    N1 C26 . 1.281(2) ?
    O2 C31 . 1.359(3) ?
    O2 C33 . 1.449(2) ?
    C11 C12 . 1.402(2) ?
    C11 C10 . 1.406(2) ?
    C1 C6 . 1.408(2) ?
    C1 C2 . 1.404(3) ?
    C40 C35 . 1.395(3) ?
    C40 C39 . 1.410(2) ?
    C12 C13 . 1.391(2) ?
    C12 C23 . 1.521(2) ?
    C10 C20 . 1.518(2) ?
    C10 C9 . 1.390(2) ?
    C34 H34 . 0.9500 ?
    C34 C35 . 1.456(2) ?
    C6 C17 . 1.517(3) ?
    C6 C5 . 1.391(2) ?
    C35 C36 . 1.405(3) ?
    C39 C38 . 1.379(3) ?
    C2 C14 . 1.530(2) ?
    C2 C3 . 1.395(2) ?
    C26 H26 . 0.9500 ?
    C26 C27 . 1.450(2) ?
    C20 H20 . 1.0000 ?
    C20 C22 . 1.534(2) ?
    C20 C21 . 1.525(3) ?
    C27 C32 . 1.397(3) ?
    C27 C28 . 1.406(3) ?
    C17 H17 . 1.0000 ?
    C17 C19 . 1.527(3) ?
    C17 C18 . 1.531(3) ?
    C13 H13 . 0.9500 ?
    C13 C8 . 1.388(3) ?
    C9 H9 . 0.9500 ?
    C9 C8 . 1.382(3) ?
    C32 C31 . 1.406(3) ?
    C5 H5 . 0.9500 ?
    C5 C4 . 1.392(3) ?
    C8 C7 . 1.518(2) ?
    C14 H14 . 1.0000 ?
    C14 C15 . 1.527(3) ?
    C14 C16 . 1.524(3) ?
    C23 H23 . 1.0000 ?
    C23 C25 . 1.532(3) ?
    C23 C24 . 1.532(3) ?
    C4 C3 . 1.390(3) ?
    C4 C7 . 1.522(2) ?
    C38 H38 . 0.9500 ?
    C38 C37 . 1.386(3) ?
    C3 H3A . 0.9500 ?
    C22 H22A . 0.9800 ?
    C22 H22B . 0.9800 ?
    C22 H22C . 0.9800 ?
    C25 H25A . 0.9800 ?
    C25 H25B . 0.9800 ?
    C25 H25C . 0.9800 ?
    C15 H15A . 0.9800 ?
    C15 H15B . 0.9800 ?
    C15 H15C . 0.9800 ?
    C36 H36 . 0.9500 ?
    C36 C37 . 1.372(3) ?
    C19 H19A . 0.9800 ?
    C19 H19B . 0.9800 ?
    C19 H19C . 0.9800 ?
    C18 H18A . 0.9800 ?
    C18 H18B . 0.9800 ?
    C18 H18C . 0.9800 ?
    C31 C30 . 1.382(3) ?
    C30 H30 . 0.9500 ?
    C30 C29 . 1.388(4) ?
    C16 H16A . 0.9800 ?
    C16 H16B . 0.9800 ?
    C16 H16C . 0.9800 ?
    C24 H24A . 0.9800 ?
    C24 H24B . 0.9800 ?
    C24 H24C . 0.9800 ?
    C41 H41A . 0.9800 ?
    C41 H41B . 0.9800 ?
    C41 H41C . 0.9800 ?
    C37 H37 . 0.9500 ?
    C28 H28 . 0.9500 ?
    C28 C29 . 1.370(3) ?
    C29 H29 . 0.9500 ?
    C7 H7A . 0.9900 ?
    C7 H7B . 0.9900 ?
    C21 H21A . 0.9800 ?
    C21 H21B . 0.9800 ?
    C21 H21C . 0.9800 ?
    C33 H33A . 0.9800 ?
    C33 H33B . 0.9800 ?
    C33 H33C . 0.9800 ?
loop_
    _geom_angle_atom_site_label_1
    _geom_angle_atom_site_label_2
    _geom_angle_atom_site_label_3
    _geom_angle_site_symmetry_1
    _geom_angle_site_symmetry_3
    _geom_angle
    _geom_angle_publ_flag
    C40 O3 H3 . . 105.0(13) ?
    C32 O1 H1 . . 104.8(15) ?
    C34 N2 C11 . . 120.48(14) ?
    C39 O4 C41 . . 117.77(17) ?
    C26 N1 C1 . . 120.19(15) ?
    C31 O2 C33 . . 117.5(2) ?
    C12 C11 N2 . . 117.70(14) ?
    C12 C11 C10 . . 121.75(14) ?
    C10 C11 N2 . . 120.32(14) ?
    C6 C1 N1 . . 117.43(16) ?
    C2 C1 N1 . . 120.55(15) ?
    C2 C1 C6 . . 121.87(15) ?
    O3 C40 C35 . . 122.38(14) ?
    O3 C40 C39 . . 118.06(16) ?
    C35 C40 C39 . . 119.54(16) ?
    C11 C12 C23 . . 120.51(15) ?
    C13 C12 C11 . . 117.75(16) ?
    C13 C12 C23 . . 121.73(16) ?
    C11 C10 C20 . . 123.08(14) ?
    C9 C10 C11 . . 117.40(16) ?
    C9 C10 C20 . . 119.48(15) ?
    N2 C34 H34 . . 118.9 ?
    N2 C34 C35 . . 122.13(16) ?
    C35 C34 H34 . . 118.9 ?
    C1 C6 C17 . . 120.00(15) ?
    C5 C6 C1 . . 117.76(16) ?
    C5 C6 C17 . . 122.20(15) ?
    C40 C35 C34 . . 120.49(15) ?
    C40 C35 C36 . . 119.71(16) ?
    C36 C35 C34 . . 119.78(17) ?
    O4 C39 C40 . . 114.75(16) ?
    O4 C39 C38 . . 125.72(16) ?
    C38 C39 C40 . . 119.53(18) ?
    C1 C2 C14 . . 121.32(15) ?
    C3 C2 C1 . . 117.64(16) ?
    C3 C2 C14 . . 120.98(16) ?
    N1 C26 H26 . . 118.9 ?
    N1 C26 C27 . . 122.13(18) ?
    C27 C26 H26 . . 118.9 ?
    C10 C20 H20 . . 107.8 ?
    C10 C20 C22 . . 111.11(15) ?
    C10 C20 C21 . . 111.23(16) ?
    C22 C20 H20 . . 107.8 ?
    C21 C20 H20 . . 107.8 ?
    C21 C20 C22 . . 110.92(16) ?
    C32 C27 C26 . . 121.01(16) ?
    C32 C27 C28 . . 119.76(18) ?
    C28 C27 C26 . . 119.21(19) ?
    C6 C17 H17 . . 107.3 ?
    C6 C17 C19 . . 114.19(16) ?
    C6 C17 C18 . . 110.88(15) ?
    C19 C17 H17 . . 107.3 ?
    C19 C17 C18 . . 109.68(16) ?
    C18 C17 H17 . . 107.3 ?
    C12 C13 H13 . . 119.0 ?
    C8 C13 C12 . . 122.04(17) ?
    C8 C13 H13 . . 119.0 ?
    C10 C9 H9 . . 118.8 ?
    C8 C9 C10 . . 122.50(17) ?
    C8 C9 H9 . . 118.8 ?
    O1 C32 C27 . . 122.06(16) ?
    O1 C32 C31 . . 118.3(2) ?
    C27 C32 C31 . . 119.67(19) ?
    C6 C5 H5 . . 119.0 ?
    C6 C5 C4 . . 122.02(16) ?
    C4 C5 H5 . . 119.0 ?
    C13 C8 C7 . . 120.93(18) ?
    C9 C8 C13 . . 118.42(16) ?
    C9 C8 C7 . . 120.65(18) ?
    C2 C14 H14 . . 107.4 ?
    C15 C14 C2 . . 109.56(16) ?
    C15 C14 H14 . . 107.4 ?
    C16 C14 C2 . . 114.26(16) ?
    C16 C14 H14 . . 107.4 ?
    C16 C14 C15 . . 110.48(15) ?
    C12 C23 H23 . . 107.2 ?
    C12 C23 C25 . . 110.64(15) ?
    C12 C23 C24 . . 113.66(16) ?
    C25 C23 H23 . . 107.2 ?
    C24 C23 H23 . . 107.2 ?
    C24 C23 C25 . . 110.75(16) ?
    C5 C4 C7 . . 121.60(17) ?
    C3 C4 C5 . . 118.58(16) ?
    C3 C4 C7 . . 119.80(18) ?
    C39 C38 H38 . . 119.7 ?
    C39 C38 C37 . . 120.64(18) ?
    C37 C38 H38 . . 119.7 ?
    C2 C3 H3A . . 118.9 ?
    C4 C3 C2 . . 122.13(18) ?
    C4 C3 H3A . . 118.9 ?
    C20 C22 H22A . . 109.5 ?
    C20 C22 H22B . . 109.5 ?
    C20 C22 H22C . . 109.5 ?
    H22A C22 H22B . . 109.5 ?
    H22A C22 H22C . . 109.5 ?
    H22B C22 H22C . . 109.5 ?
    C23 C25 H25A . . 109.5 ?
    C23 C25 H25B . . 109.5 ?
    C23 C25 H25C . . 109.5 ?
    H25A C25 H25B . . 109.5 ?
    H25A C25 H25C . . 109.5 ?
    H25B C25 H25C . . 109.5 ?
    C14 C15 H15A . . 109.5 ?
    C14 C15 H15B . . 109.5 ?
    C14 C15 H15C . . 109.5 ?
    H15A C15 H15B . . 109.5 ?
    H15A C15 H15C . . 109.5 ?
    H15B C15 H15C . . 109.5 ?
    C35 C36 H36 . . 120.0 ?
    C37 C36 C35 . . 120.0(2) ?
    C37 C36 H36 . . 120.0 ?
    C17 C19 H19A . . 109.5 ?
    C17 C19 H19B . . 109.5 ?
    C17 C19 H19C . . 109.5 ?
    H19A C19 H19B . . 109.5 ?
    H19A C19 H19C . . 109.5 ?
    H19B C19 H19C . . 109.5 ?
    C17 C18 H18A . . 109.5 ?
    C17 C18 H18B . . 109.5 ?
    C17 C18 H18C . . 109.5 ?
    H18A C18 H18B . . 109.5 ?
    H18A C18 H18C . . 109.5 ?
    H18B C18 H18C . . 109.5 ?
    O2 C31 C32 . . 115.3(2) ?
    O2 C31 C30 . . 125.46(19) ?
    C30 C31 C32 . . 119.3(2) ?
    C31 C30 H30 . . 119.5 ?
    C31 C30 C29 . . 121.0(2) ?
    C29 C30 H30 . . 119.5 ?
    C14 C16 H16A . . 109.5 ?
    C14 C16 H16B . . 109.5 ?
    C14 C16 H16C . . 109.5 ?
    H16A C16 H16B . . 109.5 ?
    H16A C16 H16C . . 109.5 ?
    H16B C16 H16C . . 109.5 ?
    C23 C24 H24A . . 109.5 ?
    C23 C24 H24B . . 109.5 ?
    C23 C24 H24C . . 109.5 ?
    H24A C24 H24B . . 109.5 ?
    H24A C24 H24C . . 109.5 ?
    H24B C24 H24C . . 109.5 ?
    O4 C41 H41A . . 109.5 ?
    O4 C41 H41B . . 109.5 ?
    O4 C41 H41C . . 109.5 ?
    H41A C41 H41B . . 109.5 ?
    H41A C41 H41C . . 109.5 ?
    H41B C41 H41C . . 109.5 ?
    C38 C37 H37 . . 119.7 ?
    C36 C37 C38 . . 120.5(2) ?
    C36 C37 H37 . . 119.7 ?
    C27 C28 H28 . . 120.0 ?
    C29 C28 C27 . . 120.0(2) ?
    C29 C28 H28 . . 120.0 ?
    C30 C29 H29 . . 119.8 ?
    C28 C29 C30 . . 120.4(2) ?
    C28 C29 H29 . . 119.8 ?
    C8 C7 C4 . . 114.93(15) ?
    C8 C7 H7A . . 108.5 ?
    C8 C7 H7B . . 108.5 ?
    C4 C7 H7A . . 108.5 ?
    C4 C7 H7B . . 108.5 ?
    H7A C7 H7B . . 107.5 ?
    C20 C21 H21A . . 109.5 ?
    C20 C21 H21B . . 109.5 ?
    C20 C21 H21C . . 109.5 ?
    H21A C21 H21B . . 109.5 ?
    H21A C21 H21C . . 109.5 ?
    H21B C21 H21C . . 109.5 ?
    O2 C33 H33A . . 109.5 ?
    O2 C33 H33B . . 109.5 ?
    O2 C33 H33C . . 109.5 ?
    H33A C33 H33B . . 109.5 ?
    H33A C33 H33C . . 109.5 ?
    H33B C33 H33C . . 109.5 ?
loop_
    _geom_torsion_atom_site_label_1
    _geom_torsion_atom_site_label_2
    _geom_torsion_atom_site_label_3
    _geom_torsion_atom_site_label_4
    _geom_torsion_site_symmetry_1
    _geom_torsion_site_symmetry_2
    _geom_torsion_site_symmetry_3
    _geom_torsion_site_symmetry_4
    _geom_torsion
    _geom_torsion_publ_flag
    O3 C40 C35 C34 . . . . 2.5(2) ?
    O3 C40 C35 C36 . . . . -179.12(16) ?
    O3 C40 C39 O4 . . . . -1.1(2) ?
    O3 C40 C39 C38 . . . . 179.22(16) ?
    O1 C32 C31 O2 . . . . -1.5(2) ?
    O1 C32 C31 C30 . . . . -179.72(17) ?
    N2 C11 C12 C13 . . . . 177.89(15) ?
    N2 C11 C12 C23 . . . . -3.2(2) ?
    N2 C11 C10 C20 . . . . -0.9(2) ?
    N2 C11 C10 C9 . . . . -178.65(15) ?
    N2 C34 C35 C40 . . . . -2.1(3) ?
    N2 C34 C35 C36 . . . . 179.51(17) ?
    O4 C39 C38 C37 . . . . -179.43(19) ?
    N1 C1 C6 C17 . . . . -6.6(2) ?
    N1 C1 C6 C5 . . . . 175.87(15) ?
    N1 C1 C2 C14 . . . . 1.2(2) ?
    N1 C1 C2 C3 . . . . -176.08(15) ?
    N1 C26 C27 C32 . . . . 0.0(3) ?
    N1 C26 C27 C28 . . . . -178.98(17) ?
    O2 C31 C30 C29 . . . . -177.0(2) ?
    C11 N2 C34 C35 . . . . 177.84(15) ?
    C11 C12 C13 C8 . . . . -0.1(3) ?
    C11 C12 C23 C25 . . . . -86.5(2) ?
    C11 C12 C23 C24 . . . . 148.19(17) ?
    C11 C10 C20 C22 . . . . -121.14(18) ?
    C11 C10 C20 C21 . . . . 114.75(19) ?
    C11 C10 C9 C8 . . . . 2.0(3) ?
    C1 N1 C26 C27 . . . . 179.37(15) ?
    C1 C6 C17 C19 . . . . 153.14(16) ?
    C1 C6 C17 C18 . . . . -82.3(2) ?
    C1 C6 C5 C4 . . . . 0.2(3) ?
    C1 C2 C14 C15 . . . . -79.1(2) ?
    C1 C2 C14 C16 . . . . 156.29(16) ?
    C1 C2 C3 C4 . . . . 0.5(3) ?
    C40 C35 C36 C37 . . . . -0.5(3) ?
    C40 C39 C38 C37 . . . . 0.2(3) ?
    C12 C11 C10 C20 . . . . 173.55(15) ?
    C12 C11 C10 C9 . . . . -4.2(2) ?
    C12 C13 C8 C9 . . . . -2.0(3) ?
    C12 C13 C8 C7 . . . . 178.19(19) ?
    C10 C11 C12 C13 . . . . 3.3(2) ?
    C10 C11 C12 C23 . . . . -177.79(15) ?
    C10 C9 C8 C13 . . . . 1.0(3) ?
    C10 C9 C8 C7 . . . . -179.16(19) ?
    C34 N2 C11 C12 . . . . 109.56(18) ?
    C34 N2 C11 C10 . . . . -75.8(2) ?
    C34 C35 C36 C37 . . . . 177.86(19) ?
    C6 C1 C2 C14 . . . . 176.57(15) ?
    C6 C1 C2 C3 . . . . -0.7(2) ?
    C6 C5 C4 C3 . . . . -0.3(3) ?
    C6 C5 C4 C7 . . . . -178.75(18) ?
    C35 C40 C39 O4 . . . . 177.23(15) ?
    C35 C40 C39 C38 . . . . -2.4(2) ?
    C35 C36 C37 C38 . . . . -1.8(3) ?
    C39 C40 C35 C34 . . . . -175.79(15) ?
    C39 C40 C35 C36 . . . . 2.6(3) ?
    C39 C38 C37 C36 . . . . 1.9(3) ?
    C2 C1 C6 C17 . . . . 177.89(15) ?
    C2 C1 C6 C5 . . . . 0.3(2) ?
    C26 N1 C1 C6 . . . . 108.15(19) ?
    C26 N1 C1 C2 . . . . -76.2(2) ?
    C26 C27 C32 O1 . . . . -0.1(3) ?
    C26 C27 C32 C31 . . . . -178.83(16) ?
    C26 C27 C28 C29 . . . . 179.62(18) ?
    C20 C10 C9 C8 . . . . -175.86(17) ?
    C27 C32 C31 O2 . . . . 177.26(16) ?
    C27 C32 C31 C30 . . . . -1.0(3) ?
    C27 C28 C29 C30 . . . . -0.6(3) ?
    C17 C6 C5 C4 . . . . -177.33(17) ?
    C13 C12 C23 C25 . . . . 92.4(2) ?
    C13 C12 C23 C24 . . . . -33.0(2) ?
    C13 C8 C7 C4 . . . . 130.3(2) ?
    C9 C10 C20 C22 . . . . 56.6(2) ?
    C9 C10 C20 C21 . . . . -67.5(2) ?
    C9 C8 C7 C4 . . . . -49.5(3) ?
    C32 C27 C28 C29 . . . . 0.6(3) ?
    C32 C31 C30 C29 . . . . 1.1(3) ?
    C5 C6 C17 C19 . . . . -29.4(2) ?
    C5 C6 C17 C18 . . . . 95.1(2) ?
    C5 C4 C3 C2 . . . . -0.1(3) ?
    C5 C4 C7 C8 . . . . -34.7(3) ?
    C14 C2 C3 C4 . . . . -176.71(17) ?
    C23 C12 C13 C8 . . . . -179.00(17) ?
    C3 C2 C14 C15 . . . . 98.0(2) ?
    C3 C2 C14 C16 . . . . -26.6(2) ?
    C3 C4 C7 C8 . . . . 146.9(2) ?
    C31 C30 C29 C28 . . . . -0.3(3) ?
    C41 O4 C39 C40 . . . . -178.36(16) ?
    C41 O4 C39 C38 . . . . 1.3(3) ?
    C28 C27 C32 O1 . . . . 178.83(16) ?
    C28 C27 C32 C31 . . . . 0.1(3) ?
    C7 C4 C3 C2 . . . . 178.41(19) ?
    C33 O2 C31 C32 . . . . 174.40(18) ?
    C33 O2 C31 C30 . . . . -7.5(3) ?
loop_
    _geom_hbond_atom_site_label_D
    _geom_hbond_atom_site_label_H
    _geom_hbond_atom_site_label_A
    _geom_hbond_site_symmetry_A
    _geom_hbond_distance_DH
    _geom_hbond_distance_HA
    _geom_hbond_distance_DA
    _geom_hbond_angle_DHA
    _geom_hbond_publ_flag
    O3 H3 N2 . 0.867(15) 1.791(16) 2.5912(17) 152.6(19) yes
    O1 H1 N1 . 0.867(15) 1.798(17) 2.5991(19) 153(2) yes
    C41 H41B O2 1_556 0.98 2.49 3.452(3) 168.4 yes
_shelx_space_group_comment
;
The symmetry employed for this shelxl refinement is uniquely defined
by the following loop, which should always be used as a source of
symmetry information in preference to the above space-group names.
They are only intended as comments.
;
_shelx_estimated_absorpt_T_min     0.968
_shelx_estimated_absorpt_T_max     0.993
_iucr_refine_instructions_details
;
TITL tp-14_a.res in P-1
    tp-14.res
    created by SHELXL-2018/3 at 11:08:39 on 08-Jul-2022
REM Old TITL TP-14 in P-1
REM SHELXT solution in P-1: R1 0.237, Rweak 0.015, Alpha 0.045
REM <I/s> 0.000 for 0 systematic absences, Orientation as input
REM Formula found by SHELXT: C41 N3 O3
CELL 0.71073 6.0155 16.5935 19.2093 101.541 97.341 92.928
ZERR 2 0.0001 0.0003 0.0003 0.002 0.002 0.002
LATT 1
SFAC C H N O
UNIT 82 100 4 8
EQIV $1 +X,+Y,1+Z
DFIX 0.84 O3 H3 O1 H1
L.S. 4 0 0
PLAN  20
SIZE 0.1 0.14 0.45
TEMP -123
CONF
HTAB O3 N2
HTAB O1 N1
HTAB C41 O2_$1
list 4
MORE -1
BOND $H
HTAB
fmap 2 53
acta
OMIT 0 -1 2
OMIT 0 1 1
OMIT 0 -1 1
OMIT 0 0 2
REM <olex2.extras>
REM <HklSrc "%.\\TP-14.hkl">
REM </olex2.extras>
WGHT    0.053700    0.623000
FVAR       0.59189
O3    4    1.002460    0.747473    0.944195    11.00000    0.05725    0.04964 =
         0.02654    0.01183    0.00144    0.01232
H3    2    0.951190    0.768430    0.908048    11.00000   -1.20000
O1    4    0.705803    0.609692    0.225977    11.00000    0.06706    0.04870 =
         0.03171   -0.00336    0.00121   -0.00230
H1    2    0.681455    0.641257    0.265600    11.00000   -1.20000
N2    3    0.746417    0.820442    0.861219    11.00000    0.04047    0.03354 =
         0.02198    0.00372   -0.00331    0.00015
O4    4    1.069425    0.688636    1.061026    11.00000    0.09131    0.05330 =
         0.03088    0.01751   -0.00167    0.01699
N1    3    0.519279    0.670889    0.337697    11.00000    0.05052    0.03558 =
         0.02519    0.00728   -0.00460   -0.00777
O2    4    0.688621    0.499334    0.105881    11.00000    0.10256    0.06441 =
         0.03917   -0.01397   -0.00278    0.02313
C11   1    0.690954    0.845370    0.794538    11.00000    0.04027    0.03139 =
         0.02306    0.00475    0.00055    0.00683
C1    1    0.514498    0.731312    0.402000    11.00000    0.04737    0.03387 =
         0.02381    0.00738   -0.00044   -0.01360
C40   1    0.850887    0.762462    0.990443    11.00000    0.05283    0.02725 =
         0.02064   -0.00141   -0.00161   -0.00699
C12   1    0.818537    0.913046    0.782475    11.00000    0.04556    0.03116 =
         0.03083    0.00392    0.00131    0.00594
C10   1    0.526799    0.798637    0.741037    11.00000    0.04401    0.03470 =
         0.02531    0.00350   -0.00119    0.00488
C34   1    0.614495    0.831848    0.908803    11.00000    0.04046    0.03941 =
         0.02710    0.00214   -0.00279    0.00116
AFIX  43
H34   2    0.481609    0.858880    0.899791    11.00000   -1.20000
AFIX   0
C6    1    0.668774    0.726760    0.462483    11.00000    0.04668    0.03732 =
         0.02688    0.01234   -0.00147   -0.01216
C35   1    0.661242    0.804757    0.976396    11.00000    0.04630    0.03674 =
         0.02271    0.00098   -0.00070   -0.00680
C39   1    0.884989    0.731980    1.054119    11.00000    0.06592    0.02917 =
         0.02466    0.00235   -0.00617   -0.00650
C2    1    0.371655    0.795651    0.402431    11.00000    0.05392    0.03367 =
         0.02792    0.01182   -0.00177   -0.01028
C26   1    0.360145    0.613528    0.316178    11.00000    0.05095    0.03460 =
         0.03399    0.01204   -0.00662   -0.00468
AFIX  43
H26   2    0.240549    0.611575    0.343812    11.00000   -1.20000
AFIX   0
C20   1    0.402720    0.720034    0.749591    11.00000    0.05040    0.03990 =
         0.03040    0.00682   -0.00426   -0.00430
AFIX  13
H20   2    0.465958    0.708075    0.796857    11.00000   -1.20000
AFIX   0
C27   1    0.356680    0.551477    0.250992    11.00000    0.06017    0.02924 =
         0.03583    0.00843   -0.01531   -0.00240
C17   1    0.814154    0.654463    0.460369    11.00000    0.04641    0.05054 =
         0.03006    0.01094   -0.00149   -0.00555
AFIX  13
H17   2    0.850517    0.638445    0.410326    11.00000   -1.20000
AFIX   0
C13   1    0.769616    0.935656    0.716607    11.00000    0.07097    0.02816 =
         0.03314    0.00695    0.00501    0.00159
AFIX  43
H13   2    0.854035    0.981442    0.707478    11.00000   -1.20000
AFIX   0
C9    1    0.484317    0.825311    0.676845    11.00000    0.06331    0.03548 =
         0.02643    0.00153   -0.01148    0.00334
AFIX  43
H9    2    0.370611    0.795636    0.640563    11.00000   -1.20000
AFIX   0
C32   1    0.528822    0.551812    0.208579    11.00000    0.06421    0.03121 =
         0.03299    0.00547   -0.01623    0.00431
C5    1    0.675266    0.788415    0.523747    11.00000    0.06753    0.03904 =
         0.02371    0.01237   -0.00836   -0.01209
AFIX  43
H5    2    0.778531    0.786489    0.565046    11.00000   -1.20000
AFIX   0
C8    1    0.601222    0.893384    0.663778    11.00000    0.08731    0.02966 =
         0.02392    0.00449   -0.00184    0.00630
C14   1    0.214053    0.802481    0.335074    11.00000    0.06373    0.03570 =
         0.03294    0.01080   -0.01035   -0.00653
AFIX  13
H14   2    0.156626    0.745187    0.309572    11.00000   -1.20000
AFIX   0
C23   1    1.000705    0.960502    0.840524    11.00000    0.04673    0.03719 =
         0.04143    0.00859   -0.00611   -0.00258
AFIX  13
H23   2    1.060884    0.920571    0.869481    11.00000   -1.20000
AFIX   0
C4    1    0.535092    0.852838    0.526387    11.00000    0.08714    0.03051 =
         0.02549    0.01129   -0.00338   -0.00779
C38   1    0.734811    0.747065    1.102905    11.00000    0.08370    0.05040 =
         0.02610    0.00957    0.00335   -0.01000
AFIX  43
H38   2    0.757654    0.726711    1.145902    11.00000   -1.20000
AFIX   0
C3    1    0.385332    0.855350    0.465600    11.00000    0.07517    0.03198 =
         0.03066    0.01181   -0.00019   -0.00137
AFIX  43
H3A   2    0.289154    0.899146    0.467117    11.00000   -1.20000
AFIX   0
C22   1    0.439609    0.646618    0.690732    11.00000    0.05809    0.03630 =
         0.04763    0.00459   -0.00472   -0.00048
AFIX 137
H22A  2    0.375698    0.656181    0.643808    11.00000   -1.50000
H22B  2    0.365593    0.596154    0.699171    11.00000   -1.50000
H22C  2    0.601106    0.640609    0.691609    11.00000   -1.50000
AFIX   0
C25   1    0.901060    1.027894    0.891477    11.00000    0.06303    0.04707 =
         0.04628   -0.00626   -0.00649   -0.00439
AFIX 137
H25A  2    0.837631    1.067768    0.864671    11.00000   -1.50000
H25B  2    1.019478    1.056175    0.929668    11.00000   -1.50000
H25C  2    0.782346    1.002839    0.912677    11.00000   -1.50000
AFIX   0
C15   1    0.346748    0.839742    0.284921    11.00000    0.06543    0.05957 =
         0.02893    0.01611    0.00172    0.01062
AFIX 137
H15A  2    0.414913    0.894536    0.309715    11.00000   -1.50000
H15B  2    0.245340    0.844596    0.242036    11.00000   -1.50000
H15C  2    0.465146    0.804004    0.270828    11.00000   -1.50000
AFIX   0
C36   1    0.511318    0.819445    1.027085    11.00000    0.05986    0.07142 =
         0.03627    0.00817    0.00934    0.00522
AFIX  43
H36   2    0.382589    0.848622    1.017936    11.00000   -1.20000
AFIX   0
C19   1    1.036996    0.673804    0.510520    11.00000    0.05138    0.07352 =
         0.04520    0.01927   -0.00574   -0.00601
AFIX 137
H19A  2    1.115965    0.723219    0.501878    11.00000   -1.50000
H19B  2    1.130050    0.627070    0.501414    11.00000   -1.50000
H19C  2    1.008032    0.683539    0.560462    11.00000   -1.50000
AFIX   0
C18   1    0.685003    0.579758    0.476114    11.00000    0.06192    0.04427 =
         0.06900    0.02219   -0.00256   -0.00086
AFIX 137
H18A  2    0.649514    0.592890    0.525320    11.00000   -1.50000
H18B  2    0.777577    0.532586    0.470693    11.00000   -1.50000
H18C  2    0.545238    0.565974    0.442407    11.00000   -1.50000
AFIX   0
C31   1    0.518568    0.491710    0.144979    11.00000    0.08543    0.04005 =
         0.03551    0.00007   -0.01427    0.01701
C30   1    0.339389    0.432402    0.126042    11.00000    0.10764    0.03584 =
         0.04716   -0.00611   -0.03016    0.00880
AFIX  43
H30   2    0.333160    0.391143    0.083543    11.00000   -1.20000
AFIX   0
C16   1    0.010593    0.850781    0.350062    11.00000    0.05287    0.06599 =
         0.05711    0.02638    0.00048   -0.00646
AFIX 137
H16A  2   -0.068439    0.827835    0.384144    11.00000   -1.50000
H16B  2   -0.091097    0.846769    0.305168    11.00000   -1.50000
H16C  2    0.060441    0.908807    0.370516    11.00000   -1.50000
AFIX   0
C24   1    1.199440    0.996742    0.811076    11.00000    0.05300    0.05302 =
         0.07651    0.01390    0.00307   -0.00770
AFIX 137
H24A  2    1.256611    0.953185    0.777110    11.00000   -1.50000
H24B  2    1.319035    1.019800    0.850773    11.00000   -1.50000
H24C  2    1.149822    1.040428    0.786503    11.00000   -1.50000
AFIX   0
C41   1    1.111137    0.653911    1.123603    11.00000    0.12927    0.05316 =
         0.02905    0.01648   -0.00730    0.01893
AFIX 137
H41A  2    1.248975    0.624954    1.122168    11.00000   -1.50000
H41B  2    0.984325    0.614930    1.124753    11.00000   -1.50000
H41C  2    1.128626    0.698107    1.166670    11.00000   -1.50000
AFIX   0
C37   1    0.550878    0.791638    1.089801    11.00000    0.07625    0.08211 =
         0.03476    0.01281    0.01619   -0.00067
AFIX  43
H37   2    0.451395    0.803020    1.124549    11.00000   -1.20000
AFIX   0
C28   1    0.175030    0.491001    0.229830    11.00000    0.07258    0.03790 =
         0.05720    0.00686   -0.01858   -0.01263
AFIX  43
H28   2    0.056929    0.490900    0.258265    11.00000   -1.20000
AFIX   0
C29   1    0.168461    0.432232    0.168188    11.00000    0.09696    0.03864 =
         0.06681    0.00286   -0.03304   -0.01548
AFIX  43
H29   2    0.046251    0.391143    0.154217    11.00000   -1.20000
AFIX   0
C7    1    0.546809    0.920937    0.593189    11.00000    0.14373    0.03611 =
         0.02732    0.00814   -0.00839    0.00502
AFIX  23
H7A   2    0.662509    0.964598    0.590916    11.00000   -1.20000
H7B   2    0.400484    0.945705    0.592621    11.00000   -1.20000
AFIX   0
C21   1    0.152620    0.730495    0.750525    11.00000    0.05821    0.06769 =
         0.07059    0.00556    0.01687   -0.00512
AFIX 137
H21A  2    0.132640    0.773893    0.791564    11.00000   -1.50000
H21B  2    0.076116    0.678439    0.754658    11.00000   -1.50000
H21C  2    0.088405    0.745873    0.705952    11.00000   -1.50000
AFIX   0
C33   1    0.697834    0.434747    0.043398    11.00000    0.14137    0.08100 =
         0.04147   -0.02006   -0.00691    0.04363
AFIX 137
H33A  2    0.562963    0.433193    0.008493    11.00000   -1.50000
H33B  2    0.705075    0.381452    0.057866    11.00000   -1.50000
H33C  2    0.831693    0.445924    0.021586    11.00000   -1.50000
AFIX   0
HKLF 4
REM  tp-14_a.res in P-1
REM wR2 = 0.1264, GooF = S = 1.027, Restrained GooF = 1.027 for all data
REM R1 = 0.0482 for 5207 Fo > 4sig(Fo) and 0.0619 for all 6528 data
REM 440 parameters refined using 2 restraints
END
WGHT      0.0537      0.6230
REM Instructions for potential hydrogen bonds
HTAB O3 N2
HTAB O1 N1
HTAB C41 O2_$1
EQIV $2 -x+2, -y+1, -z+1
HTAB C33 O4_$2
REM Highest difference peak  0.362,  deepest hole -0.173,  1-sigma level  0.035
Q1    1   0.0889  1.0222  0.5017  11.00000  0.05    0.36
Q2    1  -0.0100  0.9649  0.5240  11.00000  0.05    0.27
Q3    1   0.0283  0.9589  0.5353  11.00000  0.05    0.26
Q4    1   0.7189  0.9215  0.5803  11.00000  0.05    0.24
Q5    1   0.6819  0.8417  0.5145  11.00000  0.05    0.22
Q6    1   0.5180  0.7822  0.3941  11.00000  0.05    0.20
Q7    1   0.5287  0.9724  0.5876  11.00000  0.05    0.17
Q8    1   0.5427  0.8589  0.4570  11.00000  0.05    0.17
Q9    1   0.6561  0.6597  0.3218  11.00000  0.05    0.15
Q10   1   1.1951  0.6991  1.1641  11.00000  0.05    0.14
Q11   1   0.4669  0.5263  0.2389  11.00000  0.05    0.14
Q12   1   0.6008  0.8400  0.6577  11.00000  0.05    0.14
Q13   1   0.4694  0.7598  0.7394  11.00000  0.05    0.14
Q14   1   1.0530  0.6863  1.1766  11.00000  0.05    0.14
Q15   1   0.5430  0.7372  1.0784  11.00000  0.05    0.13
Q16   1   0.7123  0.8935  0.6445  11.00000  0.05    0.13
Q17   1   0.7550  0.8937  0.6587  11.00000  0.05    0.13
Q18   1   0.6227  0.8247  1.0010  11.00000  0.05    0.12
Q19   1   1.1913  0.6973  1.0405  11.00000  0.05    0.12
Q20   1   0.8095  0.8676  0.7784  11.00000  0.05    0.12
  REM The information below was added by Olex2.
  REM
  REM R1 = 0.0482 for 5207 Fo > 4sig(Fo) and 0.0619 for all 14369 data
  REM 440 parameters refined using n/a restraints
  REM Highest difference peak 0.36, deepest hole -0.17
  REM Mean Shift 0, Max Shift -0.001.
  REM +++ Tabular Listing of Refinement Information +++
  REM R1_all = 0.0619
  REM R1_gt = 0.0482
  REM wR_ref = 0.1264
  REM GOOF = 1.027
  REM Shift_max = -0.001
  REM Shift_mean = 0
  REM Reflections_all = 14369
  REM Reflections_gt = 5207
  REM Parameters = 440
  REM Hole = -0.17
  REM Peak = 0.36
  REM Flack = n/a
;
