# Supplementary material for: 4,4′-Methyl­enebis[N-(2-hy­droxy-3-meth­oxy­benzyl­idene)-2,6-diiso­propyl­aniline]
Source: IUCrdata. 2022 Aug 26;7(Pt 8):x220793. doi: 10.1107/S2414314622007933 (PMC9635417; doi:10.1107/S2414314622007933)
Supplement: Supplementary file 2 [file x-07-x220793-Isup2.cml]

<?xml version="1.0" encoding="UTF-8"?>
<cml convention="cmlDict:cmllite" xmlns="http://www.xml-cml.org/schema" xmlns:cmlDict="http://www.xml-cml.org/dictionary/cml/" xmlns:nameDict="http://www.xml-cml.org/dictionary/cml/name/">
  <molecule id="m1">
    <name dictRef="nameDict:unknown">4,4'-Methylenebis[N-(2-hydroxy-3-methoxybenzylidene)-2,6-diisopropylaniline]</name>
    <atomArray>
      <atom id="a1" elementType="C">
        <label value="1" dictRef="cmlDict:locant"/>
        <label value="C" dictRef="cmlDict:locant"/>
      </atom>
      <atom id="a49" elementType="H"/>
      <atom id="a50" elementType="H"/>
      <atom id="a2" elementType="O">
        <label value="O" dictRef="cmlDict:locant"/>
      </atom>
      <atom id="a51" elementType="H"/>
      <atom id="a3" elementType="C">
        <label value="1" dictRef="cmlDict:locant"/>
        <label value="C" dictRef="cmlDict:locant"/>
      </atom>
      <atom id="a22" elementType="O" hydrogenCount="0">
        <label value="O" dictRef="cmlDict:locant"/>
      </atom>
      <atom id="a52" elementType="H"/>
      <atom id="a53" elementType="H"/>
      <atom id="a54" elementType="H"/>
      <atom id="a4" elementType="C">
        <label value="alpha" dictRef="cmlDict:locant"/>
      </atom>
      <atom id="a5" elementType="C" hydrogenCount="0">
        <label value="1" dictRef="cmlDict:locant"/>
      </atom>
      <atom id="a6" elementType="C" hydrogenCount="0">
        <label value="2" dictRef="cmlDict:locant"/>
      </atom>
      <atom id="a7" elementType="C" hydrogenCount="0">
        <label value="3" dictRef="cmlDict:locant"/>
      </atom>
      <atom id="a8" elementType="C">
        <label value="4" dictRef="cmlDict:locant"/>
      </atom>
      <atom id="a9" elementType="C">
        <label value="5" dictRef="cmlDict:locant"/>
      </atom>
      <atom id="a10" elementType="C">
        <label value="6" dictRef="cmlDict:locant"/>
      </atom>
      <atom id="a55" elementType="H"/>
      <atom id="a56" elementType="H"/>
      <atom id="a57" elementType="H"/>
      <atom id="a58" elementType="H"/>
      <atom id="a11" elementType="C"/>
      <atom id="a12" elementType="C"/>
      <atom id="a13" elementType="C"/>
      <atom id="a59" elementType="H"/>
      <atom id="a60" elementType="H"/>
      <atom id="a61" elementType="H"/>
      <atom id="a62" elementType="H"/>
      <atom id="a63" elementType="H"/>
      <atom id="a64" elementType="H"/>
      <atom id="a65" elementType="H"/>
      <atom id="a14" elementType="C" hydrogenCount="0">
        <label value="1" dictRef="cmlDict:locant"/>
      </atom>
      <atom id="a15" elementType="C" hydrogenCount="0">
        <label value="2" dictRef="cmlDict:locant"/>
      </atom>
      <atom id="a16" elementType="C">
        <label value="3" dictRef="cmlDict:locant"/>
      </atom>
      <atom id="a17" elementType="C" hydrogenCount="0">
        <label value="4" dictRef="cmlDict:locant"/>
      </atom>
      <atom id="a18" elementType="C">
        <label value="5" dictRef="cmlDict:locant"/>
      </atom>
      <atom id="a19" elementType="C" hydrogenCount="0">
        <label value="6" dictRef="cmlDict:locant"/>
      </atom>
      <atom id="a20" elementType="N" hydrogenCount="0">
        <label value="N" dictRef="cmlDict:locant"/>
      </atom>
      <atom id="a66" elementType="H"/>
      <atom id="a67" elementType="H"/>
      <atom id="a23" elementType="C"/>
      <atom id="a24" elementType="C"/>
      <atom id="a25" elementType="C"/>
      <atom id="a68" elementType="H"/>
      <atom id="a69" elementType="H"/>
      <atom id="a70" elementType="H"/>
      <atom id="a71" elementType="H"/>
      <atom id="a72" elementType="H"/>
      <atom id="a73" elementType="H"/>
      <atom id="a74" elementType="H"/>
      <atom id="a26" elementType="O">
        <label value="O'" dictRef="cmlDict:locant"/>
      </atom>
      <atom id="a75" elementType="H"/>
      <atom id="a27" elementType="C">
        <label value="1'" dictRef="cmlDict:locant"/>
        <label value="C'" dictRef="cmlDict:locant"/>
      </atom>
      <atom id="a28" elementType="O" hydrogenCount="0">
        <label value="O'" dictRef="cmlDict:locant"/>
      </atom>
      <atom id="a76" elementType="H"/>
      <atom id="a77" elementType="H"/>
      <atom id="a78" elementType="H"/>
      <atom id="a29" elementType="C">
        <label value="alpha'" dictRef="cmlDict:locant"/>
      </atom>
      <atom id="a30" elementType="C" hydrogenCount="0">
        <label value="1'" dictRef="cmlDict:locant"/>
      </atom>
      <atom id="a31" elementType="C" hydrogenCount="0">
        <label value="2'" dictRef="cmlDict:locant"/>
      </atom>
      <atom id="a32" elementType="C" hydrogenCount="0">
        <label value="3'" dictRef="cmlDict:locant"/>
      </atom>
      <atom id="a33" elementType="C">
        <label value="4'" dictRef="cmlDict:locant"/>
      </atom>
      <atom id="a34" elementType="C">
        <label value="5'" dictRef="cmlDict:locant"/>
      </atom>
      <atom id="a35" elementType="C">
        <label value="6'" dictRef="cmlDict:locant"/>
      </atom>
      <atom id="a79" elementType="H"/>
      <atom id="a80" elementType="H"/>
      <atom id="a81" elementType="H"/>
      <atom id="a82" elementType="H"/>
      <atom id="a36" elementType="C"/>
      <atom id="a37" elementType="C"/>
      <atom id="a38" elementType="C"/>
      <atom id="a83" elementType="H"/>
      <atom id="a84" elementType="H"/>
      <atom id="a85" elementType="H"/>
      <atom id="a86" elementType="H"/>
      <atom id="a87" elementType="H"/>
      <atom id="a88" elementType="H"/>
      <atom id="a89" elementType="H"/>
      <atom id="a39" elementType="C"/>
      <atom id="a40" elementType="C"/>
      <atom id="a41" elementType="C"/>
      <atom id="a90" elementType="H"/>
      <atom id="a91" elementType="H"/>
      <atom id="a92" elementType="H"/>
      <atom id="a93" elementType="H"/>
      <atom id="a94" elementType="H"/>
      <atom id="a95" elementType="H"/>
      <atom id="a96" elementType="H"/>
      <atom id="a42" elementType="C" hydrogenCount="0">
        <label value="1'" dictRef="cmlDict:locant"/>
      </atom>
      <atom id="a43" elementType="C" hydrogenCount="0">
        <label value="2'" dictRef="cmlDict:locant"/>
      </atom>
      <atom id="a44" elementType="C">
        <label value="3'" dictRef="cmlDict:locant"/>
      </atom>
      <atom id="a45" elementType="C" hydrogenCount="0">
        <label value="4'" dictRef="cmlDict:locant"/>
      </atom>
      <atom id="a46" elementType="C">
        <label value="5'" dictRef="cmlDict:locant"/>
      </atom>
      <atom id="a47" elementType="C" hydrogenCount="0">
        <label value="6'" dictRef="cmlDict:locant"/>
      </atom>
      <atom id="a48" elementType="N" hydrogenCount="0">
        <label value="N'" dictRef="cmlDict:locant"/>
      </atom>
      <atom id="a97" elementType="H"/>
      <atom id="a98" elementType="H"/>
    </atomArray>
    <bondArray>
      <bond id="a1_a49" atomRefs2="a1 a49" order="S"/>
      <bond id="a1_a50" atomRefs2="a1 a50" order="S"/>
      <bond id="a2_a51" atomRefs2="a2 a51" order="S"/>
      <bond id="a3_a22" atomRefs2="a3 a22" order="S"/>
      <bond id="a3_a52" atomRefs2="a3 a52" order="S"/>
      <bond id="a3_a53" atomRefs2="a3 a53" order="S"/>
      <bond id="a3_a54" atomRefs2="a3 a54" order="S"/>
      <bond id="a4_a5" atomRefs2="a4 a5" order="S"/>
      <bond id="a5_a6" atomRefs2="a5 a6" order="D"/>
      <bond id="a6_a7" atomRefs2="a6 a7" order="S"/>
      <bond id="a7_a8" atomRefs2="a7 a8" order="D"/>
      <bond id="a8_a9" atomRefs2="a8 a9" order="S"/>
      <bond id="a9_a10" atomRefs2="a9 a10" order="D"/>
      <bond id="a5_a10" atomRefs2="a5 a10" order="S"/>
      <bond id="a4_a55" atomRefs2="a4 a55" order="S"/>
      <bond id="a8_a56" atomRefs2="a8 a56" order="S"/>
      <bond id="a9_a57" atomRefs2="a9 a57" order="S"/>
      <bond id="a10_a58" atomRefs2="a10 a58" order="S"/>
      <bond id="a22_a7" atomRefs2="a22 a7" order="S"/>
      <bond id="a2_a6" atomRefs2="a2 a6" order="S"/>
      <bond id="a11_a12" atomRefs2="a11 a12" order="S"/>
      <bond id="a11_a13" atomRefs2="a11 a13" order="S"/>
      <bond id="a11_a59" atomRefs2="a11 a59" order="S"/>
      <bond id="a12_a60" atomRefs2="a12 a60" order="S"/>
      <bond id="a12_a61" atomRefs2="a12 a61" order="S"/>
      <bond id="a12_a62" atomRefs2="a12 a62" order="S"/>
      <bond id="a13_a63" atomRefs2="a13 a63" order="S"/>
      <bond id="a13_a64" atomRefs2="a13 a64" order="S"/>
      <bond id="a13_a65" atomRefs2="a13 a65" order="S"/>
      <bond id="a14_a15" atomRefs2="a14 a15" order="D"/>
      <bond id="a15_a16" atomRefs2="a15 a16" order="S"/>
      <bond id="a16_a17" atomRefs2="a16 a17" order="D"/>
      <bond id="a17_a18" atomRefs2="a17 a18" order="S"/>
      <bond id="a18_a19" atomRefs2="a18 a19" order="D"/>
      <bond id="a19_a14" atomRefs2="a19 a14" order="S"/>
      <bond id="a20_a14" atomRefs2="a20 a14" order="S"/>
      <bond id="a16_a66" atomRefs2="a16 a66" order="S"/>
      <bond id="a18_a67" atomRefs2="a18 a67" order="S"/>
      <bond id="a11_a15" atomRefs2="a11 a15" order="S"/>
      <bond id="a4_a20" atomRefs2="a4 a20" order="D"/>
      <bond id="a1_a17" atomRefs2="a1 a17" order="S"/>
      <bond id="a23_a24" atomRefs2="a23 a24" order="S"/>
      <bond id="a23_a25" atomRefs2="a23 a25" order="S"/>
      <bond id="a23_a68" atomRefs2="a23 a68" order="S"/>
      <bond id="a24_a69" atomRefs2="a24 a69" order="S"/>
      <bond id="a24_a70" atomRefs2="a24 a70" order="S"/>
      <bond id="a24_a71" atomRefs2="a24 a71" order="S"/>
      <bond id="a25_a72" atomRefs2="a25 a72" order="S"/>
      <bond id="a25_a73" atomRefs2="a25 a73" order="S"/>
      <bond id="a25_a74" atomRefs2="a25 a74" order="S"/>
      <bond id="a23_a19" atomRefs2="a23 a19" order="S"/>
      <bond id="a26_a75" atomRefs2="a26 a75" order="S"/>
      <bond id="a27_a28" atomRefs2="a27 a28" order="S"/>
      <bond id="a27_a76" atomRefs2="a27 a76" order="S"/>
      <bond id="a27_a77" atomRefs2="a27 a77" order="S"/>
      <bond id="a27_a78" atomRefs2="a27 a78" order="S"/>
      <bond id="a29_a30" atomRefs2="a29 a30" order="S"/>
      <bond id="a30_a31" atomRefs2="a30 a31" order="D"/>
      <bond id="a31_a32" atomRefs2="a31 a32" order="S"/>
      <bond id="a32_a33" atomRefs2="a32 a33" order="D"/>
      <bond id="a33_a34" atomRefs2="a33 a34" order="S"/>
      <bond id="a34_a35" atomRefs2="a34 a35" order="D"/>
      <bond id="a30_a35" atomRefs2="a30 a35" order="S"/>
      <bond id="a29_a79" atomRefs2="a29 a79" order="S"/>
      <bond id="a33_a80" atomRefs2="a33 a80" order="S"/>
      <bond id="a34_a81" atomRefs2="a34 a81" order="S"/>
      <bond id="a35_a82" atomRefs2="a35 a82" order="S"/>
      <bond id="a26_a31" atomRefs2="a26 a31" order="S"/>
      <bond id="a28_a32" atomRefs2="a28 a32" order="S"/>
      <bond id="a36_a37" atomRefs2="a36 a37" order="S"/>
      <bond id="a36_a38" atomRefs2="a36 a38" order="S"/>
      <bond id="a36_a83" atomRefs2="a36 a83" order="S"/>
      <bond id="a37_a84" atomRefs2="a37 a84" order="S"/>
      <bond id="a37_a85" atomRefs2="a37 a85" order="S"/>
      <bond id="a37_a86" atomRefs2="a37 a86" order="S"/>
      <bond id="a38_a87" atomRefs2="a38 a87" order="S"/>
      <bond id="a38_a88" atomRefs2="a38 a88" order="S"/>
      <bond id="a38_a89" atomRefs2="a38 a89" order="S"/>
      <bond id="a39_a40" atomRefs2="a39 a40" order="S"/>
      <bond id="a39_a41" atomRefs2="a39 a41" order="S"/>
      <bond id="a39_a90" atomRefs2="a39 a90" order="S"/>
      <bond id="a40_a91" atomRefs2="a40 a91" order="S"/>
      <bond id="a40_a92" atomRefs2="a40 a92" order="S"/>
      <bond id="a40_a93" atomRefs2="a40 a93" order="S"/>
      <bond id="a41_a94" atomRefs2="a41 a94" order="S"/>
      <bond id="a41_a95" atomRefs2="a41 a95" order="S"/>
      <bond id="a41_a96" atomRefs2="a41 a96" order="S"/>
      <bond id="a42_a43" atomRefs2="a42 a43" order="D"/>
      <bond id="a43_a44" atomRefs2="a43 a44" order="S"/>
      <bond id="a44_a45" atomRefs2="a44 a45" order="D"/>
      <bond id="a45_a46" atomRefs2="a45 a46" order="S"/>
      <bond id="a46_a47" atomRefs2="a46 a47" order="D"/>
      <bond id="a47_a42" atomRefs2="a47 a42" order="S"/>
      <bond id="a48_a42" atomRefs2="a48 a42" order="S"/>
      <bond id="a44_a97" atomRefs2="a44 a97" order="S"/>
      <bond id="a46_a98" atomRefs2="a46 a98" order="S"/>
      <bond id="a29_a48" atomRefs2="a29 a48" order="D"/>
      <bond id="a36_a43" atomRefs2="a36 a43" order="S"/>
      <bond id="a39_a47" atomRefs2="a39 a47" order="S"/>
      <bond id="a1_a45" atomRefs2="a1 a45" order="S"/>
    </bondArray>
  </molecule>
</cml>
